# Supplementary material for: The Mg member of the isotypic series MTe6O13
Source: Acta Crystallogr Sect E Struct Rep Online. 2013 Feb 13;69(Pt 3):i18. doi: 10.1107/S1600536813003875 (PMC3588438; doi:10.1107/S1600536813003875)
Supplement: Supplementary file 1 [file e-69-00i18-sup1.cif]

##############################################################################
#                                                                            #
# This CIF contains the data in a paper accepted for publication in          #
# Acta Crystallographica Section E. It conforms to the requirements of       #
# Notes for Authors for Acta Crystallographica Section E, and has been       #
# peer reviewed under the auspices of the IUCr Commission on Journals.       #
#                                                                            #
# Full details of the Crystallographic Information File format               #
# are given in the paper "The Crystallographic Information File (CIF):       #
# a New Standard Archive File for Crystallography" by S. R. Hall, F. H.      #
# Allen and I. D. Brown [Acta Cryst. (1991), A47, 655-685].                  #
#                                                                            #
# The current version of the core CIF dictionary is obtainable from          #
# ftp://ftp.iucr.org/pub/cif_core.dic.                                       #
#                                                                            #
# Software is freely available for graphical display of the structure(s)     #
# in this CIF. For information consult the CIF software page                 #
# http://www.iucr.org/resources/cif/software.                                #
#                                                                            #
# This file may be used for bona fide research purposes within the           #
# scientific community so long as proper attribution is given to the journal # 
# article from which it was obtained.                                        #
#                                                                            #
##############################################################################
data_I
_audit_creation_method     SHELXL-97
_chemical_name_systematic
;
Magnesium hexatellurate(IV)
;
_chemical_name_common     ?
_chemical_formula_moiety     ?
_chemical_formula_sum     'Mg O13 Te6'
_chemical_formula_structural     'Mg Te6 O13'
_chemical_formula_iupac     'Mg Te6 O13'
_chemical_formula_weight     997.91
_chemical_melting_point     ?
_symmetry_cell_setting     trigonal
_symmetry_space_group_name_H-M     'R -3'
_symmetry_space_group_name_Hall     '-R 3'
loop_
    _symmetry_equiv_pos_as_xyz
    'x, y, z'
    '-y, x-y, z'
    '-x+y, -x, z'
    'x+2/3, y+1/3, z+1/3'
    '-y+2/3, x-y+1/3, z+1/3'
    '-x+y+2/3, -x+1/3, z+1/3'
    'x+1/3, y+2/3, z+2/3'
    '-y+1/3, x-y+2/3, z+2/3'
    '-x+y+1/3, -x+2/3, z+2/3'
    '-x, -y, -z'
    'y, -x+y, -z'
    'x-y, x, -z'
    '-x+2/3, -y+1/3, -z+1/3'
    'y+2/3, -x+y+1/3, -z+1/3'
    'x-y+2/3, x+1/3, -z+1/3'
    '-x+1/3, -y+2/3, -z+2/3'
    'y+1/3, -x+y+2/3, -z+2/3'
    'x-y+1/3, x+2/3, -z+2/3'
_cell_length_a     10.1676(2)
_cell_length_b     10.1676(2)
_cell_length_c     18.9701(3)
_cell_angle_alpha     90.00
_cell_angle_beta     90.00
_cell_angle_gamma     120.00
_cell_volume     1698.39(5)
_cell_formula_units_Z     6
_cell_measurement_reflns_used     9908
_cell_measurement_theta_min     3.156
_cell_measurement_theta_max     43.507
_cell_measurement_temperature     295
_exptl_crystal_description     plate
_exptl_crystal_colour     colourless
_exptl_crystal_size_max     0.22
_exptl_crystal_size_mid     0.14
_exptl_crystal_size_min     0.09
_exptl_crystal_density_diffrn     5.854
_exptl_crystal_density_meas     ?
_exptl_crystal_density_method     'not measured'
_exptl_crystal_F_000     2568
_exptl_absorpt_coefficient_mu     15.384
_exptl_absorpt_correction_type     multi-scan
_exptl_absorpt_process_details
;
(<i>SADABS</i>; Bruker, 2012)
;
_exptl_absorpt_correction_T_min     0.4373
_exptl_absorpt_correction_T_max     0.7486
_exptl_special_details
;
;
_diffrn_ambient_temperature     295
_diffrn_radiation_type     MoK\a
_diffrn_radiation_wavelength     0.71073
_diffrn_radiation_source     'fine-focus sealed tube'
_diffrn_radiation_monochromator     graphite
_diffrn_measurement_device_type     'Bruker APEXII CCD'
_diffrn_measurement_method     '\w- and \f-scans'
_diffrn_detector_area_resol_mean     ?
_diffrn_reflns_number     50742
_diffrn_reflns_av_R_equivalents     0.0438
_diffrn_reflns_av_sigmaI/netI     0.0150
_diffrn_reflns_theta_min     2.55
_diffrn_reflns_theta_max     43.57
_diffrn_reflns_theta_full     43.57
_diffrn_measured_fraction_theta_max     0.994
_diffrn_measured_fraction_theta_full     0.994
_diffrn_reflns_limit_h_min     -19
_diffrn_reflns_limit_h_max     19
_diffrn_reflns_limit_k_min     -19
_diffrn_reflns_limit_k_max     19
_diffrn_reflns_limit_l_min     -36
_diffrn_reflns_limit_l_max     36
_diffrn_standards_number     0
_diffrn_standards_interval_count     .
_diffrn_standards_interval_time     .
_diffrn_standards_decay_%     ?
_refine_special_details
;
Refinement of <i>F</i>^2^ against ALL reflections. The weighted <i>R</i>-factor
<i>wR</i> and goodness of fit <i>S</i> are based on <i>F</i>^2^, conventional
<i>R</i>-factors <i>R</i> are based on <i>F</i>, with <i>F</i> set to zero for
negative <i>F</i>^2^. The threshold expression of <i>F</i>^2^ >
\s(<i>F</i>^2^) is used only for calculating <i>R</i>-factors(gt) <i>etc</i>.
and is not relevant to the choice of reflections for refinement.
<i>R</i>-factors based on <i>F</i>^2^ are statistically about twice as large
as those based on <i>F</i>, and <i>R</i>- factors based on ALL data will be
even larger.
;
_reflns_number_total     2875
_reflns_number_gt     2764
_reflns_threshold_expression     I>2sigma(I)
_refine_ls_structure_factor_coef     Fsqd
_refine_ls_matrix_type     full
_refine_ls_R_factor_all     0.0184
_refine_ls_R_factor_gt     0.0170
_refine_ls_wR_factor_gt     0.0335
_refine_ls_wR_factor_ref     0.0339
_refine_ls_goodness_of_fit_ref     1.357
_refine_ls_restrained_S_all     1.357
_refine_ls_number_reflns     2875
_refine_ls_number_parameters     62
_refine_ls_number_restraints     0
_refine_ls_hydrogen_treatment     ?
_refine_ls_weighting_scheme     calc
_refine_ls_weighting_details
                      'calc w=1/[\s^2^(Fo^2^)+7.6037P] where P=(Fo^2^+2Fc^2^)/3'
_atom_sites_solution_hydrogens     ?
_atom_sites_solution_primary     isomor
_atom_sites_solution_secondary     ?
_refine_ls_shift/su_max     0.002
_refine_ls_shift/su_mean     0.000
_refine_diff_density_max     1.166
_refine_diff_density_min     -1.399
_refine_ls_extinction_method     'SHELXL97 (Sheldrick, 2008)'
_refine_ls_extinction_coef     0.000970(18)
_refine_ls_extinction_expression
                                  'Fc^*^=kFc[1+0.001xFc^2^\l^3^/sin(2\q)]^-1/4^'
loop_
    _atom_type_symbol
    _atom_type_description
    _atom_type_scat_dispersion_real
    _atom_type_scat_dispersion_imag
    _atom_type_scat_source
    'O' 'O' 0.0106 0.0060
                         'International Tables Vol C Tables 4.2.6.8 and 6.1.1.4'
    'Mg' 'Mg' 0.0486 0.0363
                         'International Tables Vol C Tables 4.2.6.8 and 6.1.1.4'
    'Te' 'Te' -0.5308 1.6751
                         'International Tables Vol C Tables 4.2.6.8 and 6.1.1.4'
_computing_data_collection     'APEX2 (Bruker, 2012)'
_computing_cell_refinement     'SAINT (Bruker, 2012)'
_computing_data_reduction     'SAINT (Bruker, 2012)'
_computing_structure_solution     'SHELXS97 (Sheldrick, 2008)'
_computing_structure_refinement     'SHELXL97 (Sheldrick, 2008)'
_computing_molecular_graphics     'ATOMS for Windows (Dowty, 2008)'
_computing_publication_material     'publCIF (Westrip, 2010)'
loop_
    _atom_site_type_symbol
    _atom_site_label
    _atom_site_fract_x
    _atom_site_fract_y
    _atom_site_fract_z
    _atom_site_U_iso_or_equiv
    _atom_site_adp_type
    _atom_site_calc_flag
    _atom_site_refinement_flags
    _atom_site_occupancy
    _atom_site_symmetry_multiplicity
    _atom_site_disorder_assembly
    _atom_site_disorder_group
    Mg Mg1 0.3333 0.6667 -0.07728(5) 0.00655(14) Uani d S 1 3 . .
    Te Te1 0.237607(11) 0.082435(11) 0.095241(5) 0.00766(2) Uani d . 1 1 . .
    Te Te2 0.394752(11) 0.496265(11) 0.075896(5) 0.00633(2) Uani d . 1 1 . .
    O O1 0.0000 0.0000 0.08633(11) 0.0085(3) Uani d S 1 3 . .
    O O2 0.20309(13) 0.11297(14) 0.19252(6) 0.01008(18) Uani d . 1 1 . .
    O O3 0.25075(15) 0.25178(13) 0.05181(7) 0.01187(19) Uani d . 1 1 . .
    O O4 0.20451(14) 0.48320(14) 0.09819(6) 0.00998(17) Uani d . 1 1 . .
    O O5 0.38463(14) 0.52546(14) -0.01971(6) 0.00969(17) Uani d . 1 1 . .
loop_
    _atom_site_aniso_label
    _atom_site_aniso_U_11
    _atom_site_aniso_U_22
    _atom_site_aniso_U_33
    _atom_site_aniso_U_12
    _atom_site_aniso_U_13
    _atom_site_aniso_U_23
    Mg1 0.0066(2) 0.0066(2) 0.0065(3) 0.00329(11) 0.000 0.000
    Te1 0.01113(4) 0.00635(4) 0.00675(4) 0.00530(3) 0.00084(2) 0.00065(2)
    Te2 0.00718(4) 0.00727(4) 0.00516(3) 0.00408(3) -0.00023(2) 0.00038(2)
    O1 0.0068(4) 0.0068(4) 0.0118(7) 0.0034(2) 0.000 0.000
    O2 0.0065(4) 0.0145(5) 0.0060(4) 0.0028(4) 0.0005(3) -0.0017(3)
    O3 0.0137(5) 0.0063(4) 0.0146(5) 0.0042(4) -0.0030(4) 0.0017(3)
    O4 0.0090(4) 0.0112(4) 0.0123(4) 0.0069(4) 0.0017(3) 0.0017(3)
    O5 0.0143(5) 0.0116(4) 0.0055(4) 0.0083(4) -0.0002(3) 0.0014(3)
_geom_special_details
;
All e.s.d.'s (except the e.s.d. in the dihedral angle between two l.s. planes)
are estimated using the full covariance matrix. The cell e.s.d.'s are taken
into account individually in the estimation of e.s.d.'s in distances, angles
and torsion angles; correlations between e.s.d.'s in cell parameters are only
used when they are defined by crystal symmetry. An approximate (isotropic)
treatment of cell e.s.d.'s is used for estimating e.s.d.'s involving l.s.
planes.
;
loop_
    _geom_bond_atom_site_label_1
    _geom_bond_atom_site_label_2
    _geom_bond_site_symmetry_2
    _geom_bond_distance
    _geom_bond_publ_flag
    Mg1 O5 2_665 2.0676(12) ?
    Mg1 O5 3_565 2.0676(12) ?
    Mg1 O5 . 2.0676(12) y
    Mg1 O2 8_554 2.1596(12) y
    Mg1 O2 7_554 2.1596(12) ?
    Mg1 O2 9_554 2.1596(12) ?
    Te1 O3 . 1.8524(12) y
    Te1 O2 . 1.9324(11) y
    Te1 O1 . 2.13137(19) y
    Te1 O2 13 2.1842(11) y
    Te1 O3 11 2.9337(13) ?
    Te1 O5 11 3.0387(12) ?
    Te2 O5 . 1.8489(11) y
    Te2 O4 . 1.9186(11) y
    Te2 O4 2_665 2.0286(12) y
    Te2 O3 . 2.2118(12) y
    Te2 O5 10_665 2.5908(12) y
    Te2 O4 15 3.0560(12) ?
loop_
    _geom_angle_atom_site_label_1
    _geom_angle_atom_site_label_2
    _geom_angle_atom_site_label_3
    _geom_angle_site_symmetry_1
    _geom_angle_site_symmetry_3
    _geom_angle
    _geom_angle_publ_flag
    O5 Mg1 O5 2_665 3_565 94.67(5) ?
    O5 Mg1 O5 2_665 . 94.67(5) ?
    O5 Mg1 O5 3_565 . 94.67(5) ?
    O5 Mg1 O2 2_665 8_554 99.09(5) ?
    O5 Mg1 O2 3_565 8_554 76.38(5) ?
    O5 Mg1 O2 . 8_554 164.10(5) ?
    O5 Mg1 O2 2_665 7_554 76.38(5) ?
    O5 Mg1 O2 3_565 7_554 164.10(5) ?
    O5 Mg1 O2 . 7_554 99.09(5) ?
    O2 Mg1 O2 8_554 7_554 91.88(5) ?
    O5 Mg1 O2 2_665 9_554 164.10(5) ?
    O5 Mg1 O2 3_565 9_554 99.09(5) ?
    O5 Mg1 O2 . 9_554 76.38(5) ?
    O2 Mg1 O2 8_554 9_554 91.88(5) ?
    O2 Mg1 O2 7_554 9_554 91.88(5) ?
    O3 Te1 O2 . . 102.12(6) ?
    O3 Te1 O1 . . 82.59(5) ?
    O2 Te1 O1 . . 82.98(6) ?
    O3 Te1 O2 . 13 90.88(5) ?
    O2 Te1 O2 . 13 74.70(5) ?
    O1 Te1 O2 . 13 154.89(5) ?
    O3 Te1 O3 . 11 81.28(3) ?
    O2 Te1 O3 . 11 172.70(4) ?
    O1 Te1 O3 . 11 91.12(6) ?
    O2 Te1 O3 13 11 111.91(4) ?
    O3 Te1 O5 . 11 89.65(5) ?
    O2 Te1 O5 . 11 130.80(4) ?
    O1 Te1 O5 . 11 146.21(6) ?
    O2 Te1 O5 13 11 57.32(4) ?
    O3 Te1 O5 11 11 55.14(3) ?
    O5 Te2 O4 . . 95.29(5) ?
    O5 Te2 O4 . 2_665 94.31(5) ?
    O4 Te2 O4 . 2_665 93.39(7) ?
    O5 Te2 O3 . . 85.36(5) ?
    O4 Te2 O3 . . 83.67(5) ?
    O4 Te2 O3 2_665 . 177.00(5) ?
    O5 Te2 O5 . 10_665 74.35(5) ?
    O4 Te2 O5 . 10_665 166.09(5) ?
    O4 Te2 O5 2_665 10_665 96.57(5) ?
    O3 Te2 O5 . 10_665 86.22(5) ?
    O5 Te2 O4 . 15 160.15(4) ?
    O4 Te2 O4 . 15 72.54(5) ?
    O4 Te2 O4 2_665 15 71.41(4) ?
    O3 Te2 O4 . 15 108.16(4) ?
    O5 Te2 O4 10_665 15 119.92(3) ?
    Te1 O1 Te1 . 3 119.377(15) ?
    Te1 O1 Te1 . 2 119.377(15) ?
    Te1 O1 Te1 3 2 119.377(15) ?
    Te1 O2 Mg1 . 4_445 130.51(6) ?
    Te1 O2 Te1 . 13 105.30(5) ?
    Mg1 O2 Te1 4_445 13 122.67(6) ?
    Te1 O2 Te2 . 13 94.79(5) ?
    Mg1 O2 Te2 4_445 13 84.08(4) ?
    Te1 O2 Te2 13 13 78.72(4) ?
    Te1 O2 Te1 . 2 75.79(4) ?
    Mg1 O2 Te1 4_445 2 74.86(4) ?
    Te1 O2 Te1 13 2 140.31(5) ?
    Te2 O2 Te1 13 2 140.94(4) ?
    Te1 O2 Te2 . 14_455 124.64(5) ?
    Mg1 O2 Te2 4_445 14_455 77.64(3) ?
    Te1 O2 Te2 13 14_455 81.17(4) ?
    Te2 O2 Te2 13 14_455 139.31(3) ?
    Te1 O2 Te2 2 14_455 67.54(2) ?
    Te1 O3 Te2 . . 130.72(6) ?
    Te1 O3 Te1 . 12 120.60(6) ?
    Te2 O3 Te1 . 12 105.58(4) ?
    Te1 O3 Te1 . 2 91.57(5) ?
    Te2 O3 Te1 . 2 107.62(5) ?
    Te1 O3 Te1 12 2 87.42(3) ?
    Te2 O4 Te2 . 3_565 136.27(7) ?
    Te2 O4 Te2 . 14_455 106.42(5) ?
    Te2 O4 Te2 3_565 14_455 103.43(4) ?
    Te2 O4 Te1 . 2 115.96(5) ?
    Te2 O4 Te1 3_565 2 98.97(4) ?
    Te2 O4 Te1 14_455 2 82.34(3) ?
    Te2 O4 Te2 . 2_665 71.27(4) ?
    Te2 O4 Te2 3_565 2_665 70.62(3) ?
    Te2 O4 Te2 14_455 2_665 104.98(3) ?
    Te1 O4 Te2 2 2_665 168.27(4) ?
    Te2 O5 Mg1 . . 133.10(7) ?
    Te2 O5 Te2 . 10_665 105.65(5) ?
    Mg1 O5 Te2 . 10_665 111.82(5) ?
    Te2 O5 Te1 . 12 112.67(5) ?
    Mg1 O5 Te1 . 12 94.65(4) ?
    Te2 O5 Te1 10_665 12 90.25(3) ?
    Te2 O5 Te2 . 2_665 71.20(4) ?
    Mg1 O5 Te2 . 2_665 68.01(4) ?
    Te2 O5 Te2 10_665 2_665 114.99(4) ?
    Te1 O5 Te2 12 2_665 153.01(4) ?
    Te2 O5 Te2 . 3_565 71.12(4) ?
    Mg1 O5 Te2 . 3_565 67.95(4) ?
    Te2 O5 Te2 10_665 3_565 172.20(5) ?
    Te1 O5 Te2 12 3_565 97.55(3) ?
    Te2 O5 Te2 2_665 3_565 57.381(17) ?
_iucr_refine_instructions_details
;
TITL ms_mgte6o13_0m in R-3
CELL 0.71073  10.1676  10.1676  18.9701  90.000  90.000 120.000
ZERR    6.00   0.0002   0.0002   0.0003   0.000   0.000   0.000
LATT  3
SYMM -Y, X-Y, Z
SYMM -X+Y, -X, Z
SFAC O MG TE
UNIT 78 6 36
TEMP 22
acta
rem    h   k   l     Fo^2^    Fc^2^  Delta(F^2^)/esd  Fc/Fc(max)  Resolution(A)
rem    0   0   3    -58.75    528.48       5.57       0.015       6.32
L.S. 4
BOND
FMAP 2
size 0.22 0.14 0.09
PLAN 20
omit 0 0 3
conn 6 2.8 $Te
rem      0   0   3        -58.75        528.49       5.55       0.015       6.32
WGHT    0.000000    7.603700
EXTI    0.000970
FVAR       0.02951
MG1   2    0.333333    0.666667   -0.077282    10.33333    0.00658    0.00658 =
         0.00650    0.00000    0.00000    0.00329
TE1   3    0.237607    0.082435    0.095241    11.00000    0.01113    0.00635 =
         0.00675    0.00065    0.00084    0.00530
TE2   3    0.394752    0.496265    0.075896    11.00000    0.00718    0.00727 =
         0.00516    0.00038   -0.00023    0.00408
O1    1    0.000000    0.000000    0.086328    10.33333    0.00679    0.00679 =
         0.01179    0.00000    0.00000    0.00339
O2    1    0.203091    0.112971    0.192525    11.00000    0.00652    0.01446 =
         0.00604   -0.00169    0.00055    0.00283
O3    1    0.250751    0.251784    0.051806    11.00000    0.01366    0.00632 =
         0.01459    0.00169   -0.00296    0.00423
O4    1    0.204508    0.483196    0.098189    11.00000    0.00895    0.01116 =
         0.01230    0.00169    0.00165    0.00689
O5    1    0.384625    0.525459   -0.019709    11.00000    0.01434    0.01162 =
         0.00550    0.00136   -0.00021    0.00829
HKLF 4
REM  ms_mgte6o13_0m in R-3
REM R1 =  0.0170 for   2764 Fo > 4sig(Fo)  and  0.0184 for all   2875 data
REM     62 parameters refined using      0 restraints
END
WGHT      0.0000      7.6041
REM Highest difference peak  1.166,  deepest hole -1.399,  1-sigma level  0.263
Q1    1   0.2322  0.0260  0.0744  11.00000  0.05    1.17
Q2    1   0.2911  0.1388  0.1140  11.00000  0.05    0.98
Q3    1   0.1964  0.2140  0.1752  11.00000  0.05    0.92
Q4    1   0.4088  0.3017  0.0235  11.00000  0.05    0.86
Q5    1   0.1612  0.4320  0.0140  11.00000  0.05    0.83
Q6    1   0.1552  0.2124  0.1509  11.00000  0.05    0.83
Q7    1   0.2475  0.0710  0.0338  11.00000  0.05    0.80
Q8    1   0.1775  0.2275  0.0906  11.00000  0.05    0.79
Q9    1   0.1216  0.1550  0.1790  11.00000  0.05    0.79
Q10   1   0.1828  0.2972  0.1743  11.00000  0.05    0.78
Q11   1   0.2136  0.1673  0.1964  11.00000  0.05    0.78
Q12   1   0.0000  0.0000  0.0289  10.33333  0.05    0.76
Q13   1   0.3727  0.2332  0.0180  11.00000  0.05    0.76
Q14   1   0.2316  0.5058 -0.0144  11.00000  0.05    0.73
Q15   1   0.1266  0.2163  0.1953  11.00000  0.05    0.72
Q16   1   0.0433  0.3981  0.1366  11.00000  0.05    0.69
Q17   1   0.3946  0.5396  0.0188  11.00000  0.05    0.68
Q18   1   0.1998  0.0983  0.1590  11.00000  0.05    0.68
Q19   1   0.1857  0.2234  0.2174  11.00000  0.05    0.67
Q20   1   0.2609  0.6301  0.1108  11.00000  0.05    0.66
;
data_global
_journal_date_recd_electronic     2013-02-07
_journal_date_accepted     2013-02-08
_journal_name_full     'Acta Crystallographica, Section E'
_journal_year     2013
_journal_volume     69
_journal_issue      3
_journal_page_first     i18
_journal_page_last     i18
_journal_paper_category     QI
_journal_paper_doi     10.1107/S1600536813003875
_journal_coeditor_code     PJ2001
_publ_contact_author_name
;
Matthias Weil
;
_publ_contact_author_address
;
Institute for Chemical Technologies and Analytics
Division of Structural Chemistry
Vienna University of Technology
Getreidemarkt 9/164-SC
A-1060 Vienna
Austria
;
_publ_contact_author_email     'mweil@mail.zserv.tuwien.ac.at'
_publ_contact_author_fax     '+43 1 58801 17199'
_publ_contact_author_phone     '+43 1 58801 17122'
_publ_section_title
;
The Mg member of the isotypic series <i>M</i>Te~6~O~13~
;
loop_
    _publ_author_name
    _publ_author_address
    'Shirkhanlou, Mahdi'
;
Institute for Chemical Technologies and Analytics
Division of Structural Chemistry
Vienna University of Technology
Getreidemarkt 9/164-SC
A-1060 Vienna
Austria
;
    'Weil, Matthias'
;
Institute for Chemical Technologies and Analytics
Division of Structural Chemistry
Vienna University of Technology
Getreidemarkt 9/164-SC
A-1060 Vienna
Austria
;
