# Supplementary material for: The Mg member of the isotypic series MTe6O13
Source: Acta Crystallogr Sect E Struct Rep Online. 2013 Feb 13;69(Pt 3):i18. doi: 10.1107/S1600536813003875 (PMC3588438; doi:10.1107/S1600536813003875)
Supplement: Supplementary file 2 [file e-69-00i18-Isup2.hkl]

# 
# h,k,l, Fc-squared, Fo-squared, sigma(Fo-squared) and status flag 
# 
data_I
_shelx_title ' ms_mgte6o13_0m in R-3' 
_shelx_refln_list_code          4 
_shelx_F_calc_maximum     1531.45 
_exptl_crystal_F_000      2568.00 
_reflns_d_resolution_high  0.5156 
 
loop_ 
 _symmetry_equiv_pos_as_xyz 
 'x, y, z' 
 '-y, x-y, z' 
 '-x+y, -x, z' 
 'x+2/3, y+1/3, z+1/3' 
 '-y+2/3, x-y+1/3, z+1/3' 
 '-x+y+2/3, -x+1/3, z+1/3' 
 'x+1/3, y+2/3, z+2/3' 
 '-y+1/3, x-y+2/3, z+2/3' 
 '-x+y+1/3, -x+2/3, z+2/3' 
 '-x, -y, -z' 
 'y, -x+y, -z' 
 'x-y, x, -z' 
 '-x+2/3, -y+1/3, -z+1/3' 
 'y+2/3, -x+y+1/3, -z+1/3' 
 'x-y+2/3, x+1/3, -z+1/3' 
 '-x+1/3, -y+2/3, -z+2/3' 
 'y+1/3, -x+y+2/3, -z+2/3' 
 'x-y+1/3, x+2/3, -z+2/3' 
 
_cell_length_a    10.1676 
_cell_length_b    10.1676 
_cell_length_c    18.9701 
_cell_angle_alpha  90.000 
_cell_angle_beta   90.000 
_cell_angle_gamma 120.000 
 
_shelx_F_squared_multiplier     1.000 
 
loop_ 
 _refln_index_h 
 _refln_index_k 
 _refln_index_l 
 _refln_F_squared_calc 
 _refln_F_squared_meas 
 _refln_F_squared_sigma 
 _refln_observed_status 
  -1   2   0     3414.85     3754.85    110.86 o 
   0   3   0   300352.03   305426.66   2826.46 o 
  -2   4   0     4644.82     5462.39     91.48 o 
  -4   5   0   150902.47   153304.03   1272.27 o 
  -1   5   0  1400320.88  1537055.00  20275.93 o 
  -3   6   0   332086.22   339566.50   3041.53 o 
   0   6   0    51784.58    51473.43    424.52 o 
  -5   7   0   121350.34   122969.04    996.52 o 
  -2   7   0    65444.47    65427.78    589.41 o 
  -7   8   0   138855.08   140038.75   1193.46 o 
  -4   8   0    95538.57    94872.97    840.38 o 
  -1   8   0   148957.41   150318.44   1247.04 o 
  -6   9   0   191730.92   190666.89   1719.60 o 
  -3   9   0     4419.25     4717.62    111.98 o 
   0   9   0    19087.56    19167.13    230.85 o 
  -8  10   0   223006.72   224703.75   2178.06 o 
  -5  10   0    51041.94    50424.02    559.10 o 
  -2  10   0    89923.45    90183.59    868.09 o 
 -10  11   0    39521.48    39008.20    452.22 o 
  -7  11   0     6265.57     6446.21    148.98 o 
  -4  11   0   325382.28   323739.84   3098.06 o 
  -1  11   0    37322.30    37548.85    436.61 o 
  -9  12   0    39403.07    37963.67    477.43 o 
  -6  12   0    53630.18    54268.34    652.40 o 
  -3  12   0    24631.05    24968.90    316.49 o 
   0  12   0   120879.51   118657.41   1392.60 o 
 -11  13   0     2588.17     3032.88    188.03 o 
  -8  13   0    16135.57    16011.58    282.36 o 
  -5  13   0    12564.21    11584.86    218.19 o 
  -2  13   0    25694.92    26292.09    395.29 o 
 -13  14   0    52200.57    51957.04    822.49 o 
 -10  14   0     1257.09     1708.07    121.83 o 
  -7  14   0     2767.24     3372.21    183.61 o 
  -4  14   0    12759.23    12707.78    241.68 o 
  -1  14   0     1871.61     2218.00    139.90 o 
 -12  15   0    22283.83    22179.42    404.28 o 
  -9  15   0   155839.91   152325.16   1908.32 o 
  -6  15   0     4133.21     4388.30    176.45 o 
  -3  15   0      193.20      974.97    151.82 o 
   0  15   0    15008.59    14685.64    365.98 o 
 -14  16   0     5304.70     5649.30    249.77 o 
 -11  16   0    10243.86    10668.37    269.66 o 
  -8  16   0     2970.89     3199.62    184.98 o 
  -5  16   0   144844.36   144558.69   1950.41 o 
  -2  16   0    19293.92    19392.45    450.63 o 
 -16  17   0       30.17      103.76    142.58 o 
 -13  17   0     5209.45     5412.57    238.15 o 
 -10  17   0    10499.28    10093.30    309.40 o 
  -7  17   0     1337.73     1489.70    151.05 o 
  -4  17   0     2979.99     3112.52    197.92 o 
  -1  17   0    28194.08    27130.07    815.71 o 
 -15  18   0    21892.41    22352.59    651.50 o 
 -12  18   0     1519.75     2155.22    198.62 o 
  -9  18   0     4690.69     4752.85    243.24 o 
  -6  18   0       13.36      345.23    129.81 o 
  -3  18   0        0.02      147.79    147.16 o 
 -11  19   0    13031.56    12383.61    393.60 o 
  -8  19   0     2306.43     2372.06    211.21 o 
  -5  19   0    15916.41    15905.06    777.15 o 
  -1   1   1        0.16      -13.70     13.70 o 
  -3   2   1    51765.12    53331.80    657.35 o 
   0   2   1    11538.01    11610.70    162.50 o 
  -5   3   1    11242.79    10807.17    122.34 o 
  -2   3   1       12.51      -33.43     33.43 o 
   1   3   1    14907.93    17524.80    166.31 o 
  -7   4   1     6368.82     5984.81     98.16 o 
  -4   4   1      130.07      690.41     42.86 o 
  -1   4   1     8535.22     8179.48     97.84 o 
   2   4   1     3265.70     3636.76     98.27 o 
  -9   5   1    23998.68    24263.38    268.78 o 
  -6   5   1    60382.43    61409.81    532.64 o 
  -3   5   1    52614.75    53414.84    453.11 o 
   0   5   1     7368.73     6923.85    129.92 o 
   3   5   1    45942.51    46210.42    462.61 o 
 -11   6   1    23022.95    22500.30    301.36 o 
  -8   6   1     6905.62     7139.46    110.30 o 
  -5   6   1     8781.31     8331.97     93.87 o 
  -2   6   1     2770.35     3296.46     54.03 o 
   1   6   1    36339.10    35198.17    349.37 o 
   4   6   1    34872.93    34219.42    392.27 o 
 -13   7   1    22413.68    21634.80    329.86 o 
 -10   7   1     2170.13     2227.04     78.05 o 
  -7   7   1       70.46      222.95     28.60 o 
  -4   7   1    66830.82    66753.30    571.32 o 
  -1   7   1     7897.80     7987.60    113.45 o 
   2   7   1      632.69      971.20     51.43 o 
   5   7   1     4454.46     4576.57    128.63 o 
 -15   8   1    21664.04    21050.53    378.62 o 
 -12   8   1    12898.46    12820.61    214.18 o 
  -9   8   1    10929.93    11067.22    151.29 o 
  -6   8   1     1651.64     1925.37     57.63 o 
  -3   8   1     9872.38     9992.63    156.13 o 
   0   8   1   107943.30   109321.02   1038.77 o 
   3   8   1       38.88      179.06     46.20 o 
   6   8   1    11168.15    10903.72    224.09 o 
 -17   9   1      552.26      784.97    130.83 o 
 -14   9   1    22435.87    21363.55    308.38 o 
 -11   9   1    72553.87    71468.60    741.04 o 
  -8   9   1    57293.09    57043.00    539.87 o 
  -5   9   1     1852.47     2143.30     68.59 o 
  -2   9   1    26430.82    26203.42    266.34 o 
   1   9   1       14.15      190.63     43.80 o 
   4   9   1    69666.00    68001.42    803.18 o 
   7   9   1      149.62      216.05     93.16 o 
 -19  10   1    31016.91    31022.61    745.12 o 
 -16  10   1    22202.41    21993.29    431.12 o 
 -13  10   1       17.51      166.20     57.66 o 
 -10  10   1     7932.95     8312.81    141.25 o 
  -7  10   1    41576.68    40953.86    468.22 o 
  -4  10   1    21946.36    22107.38    253.71 o 
  -1  10   1     1385.14     1404.97     65.16 o 
   2  10   1    36251.76    36158.60    424.81 o 
   5  10   1    11090.46    10964.71    262.45 o 
   8  10   1    34157.91    34405.29    681.51 o 
 -18  11   1      281.54      219.16    130.61 o 
 -15  11   1     7007.83     7065.87    235.61 o 
 -12  11   1     5761.51     5922.05    154.31 o 
  -9  11   1     8766.90     8601.65    162.27 o 
  -6  11   1      251.47      495.20     54.08 o 
  -3  11   1    10205.26    10391.86    172.60 o 
   0  11   1     4228.46     4632.37    132.29 o 
   3  11   1     1888.45     1993.40    130.24 o 
   6  11   1     5783.14     5797.54    225.30 o 
 -17  12   1       12.71       94.28    116.10 o 
 -14  12   1       18.36      209.01     87.53 o 
 -11  12   1       44.69      175.22     66.65 o 
  -8  12   1    10432.11     9997.04    182.58 o 
  -5  12   1    69289.19    69425.68    808.03 o 
  -2  12   1     1263.00     1472.27     89.31 o 
   1  12   1    16626.51    16740.23    291.90 o 
   4  12   1      129.87      354.72    108.19 o 
   7  12   1       24.89      254.58    153.37 o 
 -19  13   1    24288.00    24342.42    758.62 o 
 -16  13   1    43564.14    44209.29    788.27 o 
 -13  13   1    14602.68    14661.85    314.14 o 
 -10  13   1     1185.80     1293.09     95.57 o 
  -7  13   1        9.14       98.27     59.09 o 
  -4  13   1    20137.96    19892.56    285.77 o 
  -1  13   1    80155.37    79502.13   1023.22 o 
   2  13   1     1445.25     1621.10    152.20 o 
   5  13   1    36599.19    37724.29    949.01 o 
 -18  14   1      122.13      248.87    129.50 o 
 -15  14   1    31279.64    31978.76    568.76 o 
 -12  14   1    74093.98    74026.35   1006.05 o 
  -9  14   1    13924.36    13509.68    331.37 o 
  -6  14   1       29.63      136.18     71.49 o 
  -3  14   1     5139.89     5313.00    172.39 o 
   0  14   1     2316.97     2405.19    171.66 o 
   3  14   1    46185.98    45960.66    877.46 o 
 -17  15   1     4513.01     4130.83    264.23 o 
 -14  15   1      108.57      251.07    110.83 o 
 -11  15   1    31674.84    31926.98    562.32 o 
  -8  15   1    33988.26    32651.95    540.70 o 
  -5  15   1       61.82      149.31     82.91 o 
  -2  15   1      234.90      511.99    102.50 o 
   1  15   1      334.27      661.77    142.23 o 
 -16  16   1     1034.37     1121.00    165.95 o 
 -13  16   1      604.74      683.35    139.63 o 
 -10  16   1     6360.91     6649.99    228.83 o 
  -7  16   1    18889.57    17837.47    364.43 o 
  -4  16   1    17874.52    16662.52    422.70 o 
  -1  16   1     3376.52     3891.94    226.58 o 
 -15  17   1     2757.86     3149.17    224.69 o 
 -12  17   1     2687.50     2847.30    181.85 o 
  -9  17   1    22571.21    22421.16    456.07 o 
  -6  17   1    26603.91    25374.03    540.47 o 
  -3  17   1    12341.17    12149.73    360.54 o 
   0  17   1    28442.29    26948.89    835.06 o 
 -14  18   1      118.89      115.85    162.42 o 
 -11  18   1       54.28      143.76    120.29 o 
  -8  18   1     3539.31     3486.44    236.07 o 
  -5  18   1    16907.68    16637.25    407.31 o 
 -13  19   1    30729.33    31276.29    967.85 o 
 -10  19   1      284.04      342.45    149.72 o 
  -7  19   1      311.46      502.94    154.66 o 
   0   1   2    11731.92    10876.58    144.82 o 
  -2   2   2   295596.44   283738.09   5152.21 o 
   1   2   2  2076388.63  1829441.38  46835.48 o 
  -4   3   2   128514.25   133786.59   1295.99 o 
  -1   3   2    33877.67    34073.48    350.06 o 
   2   3   2       36.61      577.56     81.56 o 
  -6   4   2    95248.07    95151.99    861.33 o 
  -3   4   2   243413.64   249742.22   2026.70 o 
   0   4   2    26970.19    24876.62    235.20 o 
   3   4   2    14670.77    15130.23    170.15 o 
  -8   5   2   324156.50   326051.31   3025.88 o 
  -5   5   2   140136.03   142853.94   1129.74 o 
  -2   5   2   128781.00   128460.86   1027.46 o 
   1   5   2   387258.63   395533.34   3461.18 o 
   4   5   2   299968.81   302556.75   2732.76 o 
 -10   6   2     2175.21     2633.18     86.29 o 
  -7   6   2   172825.88   171175.56   1421.45 o 
  -4   6   2   979121.13  1057377.75  10662.53 o 
  -1   6   2     6119.01     6446.99     99.12 o 
   2   6   2    40112.36    39257.27    383.31 o 
   5   6   2   124266.25   122367.06   1341.95 o 
 -12   7   2     1706.69     2265.57    101.15 o 
  -9   7   2    62572.89    62117.76    612.72 o 
  -6   7   2   197080.34   196008.56   1503.52 o 
  -3   7   2    89129.72    88764.91    750.62 o 
   0   7   2   311535.41   315820.44   2572.92 o 
   3   7   2    40766.28    40176.88    452.35 o 
   6   7   2     1840.97     2039.18    113.73 o 
 -14   8   2   224668.98   216926.28   2465.12 o 
 -11   8   2    46924.94    47800.16    547.48 o 
  -8   8   2    81745.16    82242.79    724.90 o 
  -5   8   2    21228.95    21724.66    220.23 o 
  -2   8   2   265175.59   264307.84   2331.00 o 
   1   8   2    22828.11    22848.82    266.42 o 
   4   8   2    14419.95    14575.85    244.02 o 
   7   8   2     8195.65     8357.33    216.82 o 
 -16   9   2    14143.48    14059.74    294.89 o 
 -13   9   2     5165.41     5500.23    140.79 o 
 -10   9   2   253698.19   255198.56   2173.76 o 
  -7   9   2   113013.08   111971.02   1000.64 o 
  -4   9   2   194585.22   193744.42   1723.15 o 
  -1   9   2    55681.55    56002.16    563.61 o 
   2   9   2    79347.64    78330.93    816.14 o 
   5   9   2     7162.10     7452.64    190.13 o 
   8   9   2     4234.60     4758.71    227.94 o 
 -18  10   2      287.93      478.21    142.04 o 
 -15  10   2      699.02      981.72    101.51 o 
 -12  10   2     5313.45     5253.98    138.13 o 
  -9  10   2    83576.49    82856.80    801.79 o 
  -6  10   2    22046.76    21817.05    253.23 o 
  -3  10   2    34654.22    33674.53    368.14 o 
   0  10   2   113025.68   113395.76   1156.72 o 
   3  10   2   136683.58   134939.61   1453.01 o 
   6  10   2     1789.53     2223.94    137.83 o 
   9  10   2     1378.31     1679.06    183.02 o 
 -17  11   2    10323.22    10364.63    309.25 o 
 -14  11   2    29847.71    30151.18    491.45 o 
 -11  11   2    82131.14    82432.38    915.37 o 
  -8  11   2    13491.91    13455.74    199.41 o 
  -5  11   2    97047.06    97229.80   1051.21 o 
  -2  11   2    18884.36    19008.58    246.88 o 
   1  11   2       93.80      298.23     69.16 o 
   4  11   2    39807.07    39344.14    656.93 o 
   7  11   2    79403.89    80149.73   1238.91 o 
 -19  12   2    54030.37    52324.16   1204.22 o 
 -16  12   2      925.00     1195.57    145.44 o 
 -13  12   2    37093.58    36381.02    522.81 o 
 -10  12   2    54205.99    53156.46    651.61 o 
  -7  12   2   278190.88   276739.16   2834.97 o 
  -4  12   2    22525.25    21753.28    305.42 o 
  -1  12   2     8967.03     9411.37    212.53 o 
   2  12   2    30323.72    30278.89    531.20 o 
   5  12   2    10075.45    10478.33    433.77 o 
 -18  13   2     1922.90     2033.22    179.47 o 
 -15  13   2    82862.81    80847.11   1213.15 o 
 -12  13   2    23807.73    24205.50    383.73 o 
  -9  13   2    42770.84    42850.20    572.82 o 
  -6  13   2     4314.03     4561.27    139.12 o 
  -3  13   2   188754.91   186296.06   2062.80 o 
   0  13   2    15536.82    15877.76    314.99 o 
   3  13   2     1334.98     1782.53    170.98 o 
   6  13   2     2360.69     2532.98    309.60 o 
 -17  14   2     8283.85     8818.34    311.23 o 
 -14  14   2       38.27       16.39     97.71 o 
 -11  14   2    26088.45    25939.70    412.39 o 
  -8  14   2    17803.96    17763.72    386.88 o 
  -5  14   2    29460.60    30338.27    454.21 o 
  -2  14   2    18474.58    19252.30    362.09 o 
   1  14   2    39452.45    39131.77    702.21 o 
   4  14   2     7024.19     6855.61    300.03 o 
 -16  15   2     9769.55     9769.97    326.03 o 
 -13  15   2    15966.14    15802.46    362.51 o 
 -10  15   2      904.76     1098.65    111.77 o 
  -7  15   2     6797.27     6932.80    225.64 o 
  -4  15   2      323.82      591.60    105.43 o 
  -1  15   2     7772.68     7996.55    271.62 o 
   2  15   2    33038.88    32877.51    666.23 o 
 -15  16   2    27675.12    27156.14    624.95 o 
 -12  16   2    70049.45    70076.56   1010.60 o 
  -9  16   2      677.11      972.67    158.07 o 
  -6  16   2      162.34      525.82    181.84 o 
  -3  16   2    33686.18    33296.54    727.74 o 
   0  16   2    11155.18    12016.73    384.80 o 
 -17  17   2     1479.38     1357.48    262.56 o 
 -14  17   2     6492.02     6357.85    299.95 o 
 -11  17   2    22023.19    22040.91    490.88 o 
  -8  17   2   119044.33   117443.96   1643.36 o 
  -5  17   2     3215.79     3170.78    193.86 o 
  -2  17   2     1563.69     1696.26    198.87 o 
 -13  18   2     7706.92     7953.44    355.93 o 
 -10  18   2      367.88      507.92    130.99 o 
  -7  18   2      606.19      782.55    150.12 o 
  -4  18   2    50258.74    49025.25    993.94 o 
 -12  19   2     1791.22     2205.34    218.77 o 
  -9  19   2     2381.66     2365.00    212.15 o 
  -6  19   2      917.54     1415.52    222.71 o 
   1   1   3    10362.53    10349.30    147.24 o 
  -1   2   3    17622.56    17518.61    230.06 o 
   2   2   3      474.56      485.84     37.04 o 
  -3   3   3    40440.25    41128.39    361.32 o 
   0   3   3     3006.56     2975.96     50.92 o 
   3   3   3    76263.01    78578.29    862.74 o 
  -5   4   3     1173.44     1304.53     54.98 o 
  -2   4   3     3499.21     3740.76     59.36 o 
   1   4   3       47.59      -23.97     23.97 o 
   4   4   3     1351.85     1554.47     56.46 o 
  -7   5   3    68289.38    68192.73    607.16 o 
  -4   5   3     1512.63     1663.79     40.79 o 
  -1   5   3     2939.01     3378.46     61.93 o 
   2   5   3     6837.46     7483.35     96.26 o 
   5   5   3    10329.05    10429.47    158.27 o 
  -9   6   3    32938.89    32690.15    358.62 o 
  -6   6   3    20167.21    19716.60    184.95 o 
  -3   6   3     4661.98     4611.19     92.62 o 
   0   6   3    59138.85    58581.25    522.91 o 
   3   6   3      580.08      756.03     49.38 o 
   6   6   3    48903.73    48708.81    609.99 o 
 -11   7   3    17038.57    16693.06    226.02 o 
  -8   7   3     1955.78     1844.25     50.95 o 
  -5   7   3      337.07      743.70     47.67 o 
  -2   7   3    44412.13    43401.09    390.56 o 
   1   7   3    16237.97    16050.34    198.99 o 
   4   7   3    65147.31    64216.07    715.81 o 
   7   7   3    11583.28    11384.19    231.99 o 
 -13   8   3     6209.88     6548.03    186.07 o 
 -10   8   3      860.34     1079.28     60.29 o 
  -7   8   3    42881.49    42326.96    385.12 o 
  -4   8   3     8888.09     8898.14    109.16 o 
  -1   8   3      718.86     1072.68     50.10 o 
   2   8   3     5087.09     5456.17    130.34 o 
   5   8   3    16650.70    16472.45    267.08 o 
   8   8   3    10699.54    10022.71    256.41 o 
 -15   9   3      933.33      982.67    102.13 o 
 -12   9   3    19955.12    19871.30    265.23 o 
  -9   9   3       67.71      197.18     41.18 o 
  -6   9   3     8523.61     9129.09    141.36 o 
  -3   9   3    40846.05    40921.41    428.83 o 
   0   9   3     2720.81     2832.40     87.69 o 
   3   9   3    10506.01    10786.92    194.30 o 
   6   9   3       75.81      315.14     82.15 o 
   9   9   3     8684.24     9094.41    297.35 o 
 -17  10   3    57684.05    56563.45    870.61 o 
 -14  10   3    69984.74    70945.78    913.51 o 
 -11  10   3    17041.37    17468.74    257.41 o 
  -8  10   3     2482.93     2787.32     81.17 o 
  -5  10   3     8933.29     8555.65    134.84 o 
  -2  10   3     4339.64     4820.44    148.91 o 
   1  10   3    70107.96    69625.67    744.74 o 
   4  10   3     3999.77     4040.65    144.19 o 
   7  10   3    33149.02    33661.12    574.11 o 
 -19  11   3     8785.84     8620.95    305.05 o 
 -16  11   3     1538.98     1713.04    134.37 o 
 -13  11   3    28514.69    28490.00    414.71 o 
 -10  11   3    69646.92    69918.16    728.04 o 
  -7  11   3    20942.94    20725.03    261.85 o 
  -4  11   3     1967.63     2022.73     77.86 o 
  -1  11   3    14705.46    15222.38    239.08 o 
   2  11   3      113.91      145.47     77.67 o 
   5  11   3    55994.87    55541.03    862.53 o 
   8  11   3      289.87      313.29    149.48 o 
 -18  12   3    12986.04    12969.52    368.00 o 
 -15  12   3     3698.08     3785.83    176.94 o 
 -12  12   3     7619.49     7667.56    192.83 o 
  -9  12   3     2947.26     3160.32    111.74 o 
  -6  12   3    32502.74    32179.15    418.21 o 
  -3  12   3     3689.06     4015.35    131.42 o 
   0  12   3     2041.44     2203.17    111.10 o 
   3  12   3     7706.78     7816.02    267.66 o 
   6  12   3     3023.09     3127.16    212.60 o 
 -17  13   3      186.12      354.14    124.50 o 
 -14  13   3      209.34      194.19     90.29 o 
 -11  13   3     8417.35     8680.48    196.62 o 
  -8  13   3    32861.28    32080.56    462.34 o 
  -5  13   3     4366.06     4497.04    150.84 o 
  -2  13   3    25551.79    25337.91    403.82 o 
   1  13   3     3524.15     3761.30    171.74 o 
   4  13   3      172.49      305.88    120.12 o 
 -16  14   3       60.10       65.94    125.15 o 
 -13  14   3     1581.06     1777.15    143.68 o 
 -10  14   3      483.99      445.08     88.87 o 
  -7  14   3    24223.72    23159.10    384.99 o 
  -4  14   3    51110.83    49474.99    708.17 o 
  -1  14   3     5892.33     6436.71    206.50 o 
   2  14   3    25402.55    26004.14    542.11 o 
 -18  15   3    34916.17    34803.34    850.35 o 
 -15  15   3    59066.82    58464.50   1146.30 o 
 -12  15   3     2423.02     2818.76    160.17 o 
  -9  15   3     1936.35     2009.04    137.28 o 
  -6  15   3       99.23      171.54     88.78 o 
  -3  15   3    16801.60    16496.41    334.37 o 
   0  15   3    45329.11    45049.79    831.78 o 
   3  15   3     1537.52     1706.05    181.96 o 
 -17  16   3     1971.48     1959.59    215.94 o 
 -14  16   3    36493.66    36312.47    727.60 o 
 -11  16   3    53920.96    52546.65    910.81 o 
  -8  16   3      133.23      170.77     96.24 o 
  -5  16   3      234.59      536.36    106.07 o 
  -2  16   3      363.34      349.80    111.83 o 
   1  16   3     2148.82     2282.65    211.34 o 
 -16  17   3        0.36       88.59    170.72 o 
 -13  17   3      126.20      213.17    137.46 o 
 -10  17   3    25816.25    25481.78    495.51 o 
  -7  17   3    30775.82    29616.02    547.66 o 
  -4  17   3     2322.37     2574.21    181.19 o 
  -1  17   3     1023.10     1070.91    185.73 o 
 -15  18   3     1774.23     1804.49    263.71 o 
 -12  18   3    10420.72    11282.73    378.36 o 
  -9  18   3     4588.55     5061.25    245.33 o 
  -6  18   3    19978.86    19584.41    530.75 o 
  -3  18   3    17701.17    17276.40    578.12 o 
 -11  19   3     8706.58     9267.56    327.48 o 
  -8  19   3    22579.80    21722.36    564.79 o 
  -1   1   4   196559.00   187115.31   2270.30 o 
  -3   2   4    79689.84    76231.87    717.53 o 
   0   2   4    12133.49    11137.85    319.96 o 
  -5   3   4   501268.59   511741.88   4260.83 o 
  -2   3   4  1299984.50  1325681.88  22183.90 o 
   1   3   4     7194.30     9548.01    122.90 o 
  -7   4   4    70259.21    69857.25    678.03 o 
  -4   4   4     1607.37     1241.37     41.29 o 
  -1   4   4    73659.49    71353.88    565.00 o 
   2   4   4   727665.63   762269.19   8291.82 o 
  -9   5   4    36058.01    37255.71    391.25 o 
  -6   5   4    36839.69    37203.11    314.45 o 
  -3   5   4    13047.23    14223.70    161.56 o 
   0   5   4    83444.89    82476.43    687.81 o 
   3   5   4     4347.94     4684.94    140.90 o 
 -11   6   4    64400.43    63483.14    679.55 o 
  -8   6   4   283698.56   283195.28   2442.09 o 
  -5   6   4    59463.88    59785.31    480.98 o 
  -2   6   4   436675.22   450098.72   3290.26 o 
   1   6   4   104608.41   103375.40    837.66 o 
   4   6   4    25777.08    25778.41    325.88 o 
 -13   7   4       64.00      469.99     76.45 o 
 -10   7   4   143471.30   137887.59   1477.99 o 
  -7   7   4   398895.78   405369.81   3103.05 o 
  -4   7   4    56112.00    56687.64    485.37 o 
  -1   7   4    76265.67    75414.29    653.42 o 
   2   7   4   327213.91   328243.75   3068.63 o 
   5   7   4   258083.75   255008.34   2692.88 o 
 -15   8   4     1729.14     1879.21    130.04 o 
 -12   8   4    34530.52    34845.07    445.58 o 
  -9   8   4    56679.58    56529.27    518.09 o 
  -6   8   4    60164.66    60798.73    527.98 o 
  -3   8   4   358330.75   362000.53   2973.03 o 
   0   8   4    18814.98    18839.04    282.91 o 
   3   8   4     3730.36     4348.90    116.60 o 
   6   8   4    73594.88    72181.70    843.23 o 
 -17   9   4   112970.06   111360.75   1554.06 o 
 -14   9   4     2415.33     2825.10    127.92 o 
 -11   9   4    22679.92    22471.40    283.87 o 
  -8   9   4    90266.40    90238.19    794.16 o 
  -5   9   4   274873.75   275155.31   2293.79 o 
  -2   9   4    14719.26    14408.13    186.95 o 
   1   9   4    74617.29    74429.02    747.60 o 
   4   9   4    28417.16    28131.06    381.07 o 
   7   9   4       53.83      159.69     90.44 o 
 -19  10   4     3037.45     2946.73    201.08 o 
 -16  10   4     2807.59     3206.97    152.99 o 
 -13  10   4   184747.52   183116.08   1958.22 o 
 -10  10   4    31475.03    31098.48    388.02 o 
  -7  10   4   118390.86   117258.07   1050.35 o 
  -4  10   4     3018.19     3339.60    129.36 o 
  -1  10   4   226464.81   228916.58   2321.09 o 
   2  10   4    13058.41    13553.35    247.33 o 
   5  10   4      164.50      515.27    123.24 o 
   8  10   4       95.45      264.84    119.47 o 
 -18  11   4       92.64      167.86    112.05 o 
 -15  11   4     2702.97     2942.35    210.91 o 
 -12  11   4    10243.17    10649.86    204.71 o 
  -9  11   4    64484.60    64094.80    659.99 o 
  -6  11   4    39873.49    39321.50    435.50 o 
  -3  11   4   136196.44   133742.81   1458.79 o 
   0  11   4    58223.70    58516.41    707.38 o 
   3  11   4    28601.12    29498.57    470.47 o 
   6  11   4     1947.28     2118.31    161.06 o 
 -17  12   4    13672.86    13276.86    327.13 o 
 -14  12   4    15784.78    15734.07    305.51 o 
 -11  12   4       49.93      344.81     69.43 o 
  -8  12   4    42912.03    42703.72    516.38 o 
  -5  12   4     5199.47     5375.82    147.93 o 
  -2  12   4      223.47      540.40     76.05 o 
   1  12   4    75553.16    75846.11    956.06 o 
   4  12   4   100952.52    99797.58   1842.08 o 
   7  12   4      843.25      957.14    198.00 o 
 -19  13   4     4522.25     4711.38    524.00 o 
 -16  13   4    17269.64    17145.98    393.22 o 
 -13  13   4    53929.86    54159.20    777.18 o 
 -10  13   4   146685.44   145755.84   1546.85 o 
  -7  13   4       11.81      216.54     69.98 o 
  -4  13   4    11758.91    12028.40    245.29 o 
  -1  13   4    47564.55    46823.15    645.07 o 
   2  13   4    15262.00    15909.24    365.89 o 
   5  13   4    15925.06    16065.62    416.29 o 
 -18  14   4    43173.29    44365.69   1268.08 o 
 -15  14   4     1679.54     1820.74    157.32 o 
 -12  14   4    21554.07    21559.09    425.63 o 
  -9  14   4    46276.58    45551.88    621.22 o 
  -6  14   4   205810.72   200623.95   2291.25 o 
  -3  14   4     3612.87     4194.66    195.28 o 
   0  14   4      191.19      646.26    142.25 o 
   3  14   4    18081.85    17847.13    481.15 o 
 -17  15   4     1916.52     2092.75    218.10 o 
 -14  15   4    30110.79    29602.89    586.82 o 
 -11  15   4    20428.11    20812.71    386.22 o 
  -8  15   4    11755.56    11711.96    282.02 o 
  -5  15   4     1594.28     2115.89    139.50 o 
  -2  15   4    86997.02    87010.13   1207.52 o 
   1  15   4     5706.03     5745.24    281.56 o 
 -16  16   4    16120.37    16166.63    520.26 o 
 -13  16   4       14.46       38.36    110.56 o 
 -10  16   4      239.85      845.10    273.86 o 
  -7  16   4     2666.08     2683.68    167.07 o 
  -4  16   4     5974.91     6496.60    235.23 o 
  -1  16   4    14016.83    14594.79    399.81 o 
 -15  17   4    21470.13    21546.09    525.15 o 
 -12  17   4     9376.52     9695.95    355.15 o 
  -9  17   4     1165.95     1145.03    148.48 o 
  -6  17   4    31354.05    30865.56    633.85 o 
  -3  17   4     8809.42     9117.59    313.40 o 
 -14  18   4    20441.73    20471.21    588.37 o 
 -11  18   4    66417.32    66170.68   1126.82 o 
  -8  18   4      107.48      153.93    114.91 o 
  -5  18   4       79.94      243.44    135.04 o 
 -13  19   4      327.47      242.32    210.12 o 
 -10  19   4     8662.22     8556.83    318.35 o 
  -7  19   4    49056.93    47839.00   1183.87 o 
   0   1   5       70.51      230.47     28.54 o 
  -2   2   5     1025.21     1299.96     42.14 o 
   1   2   5      210.88      -23.39     23.39 o 
  -4   3   5      881.73     1167.03     43.23 o 
  -1   3   5    21885.69    22229.02    266.02 o 
   2   3   5    85082.00    86114.65    703.85 o 
  -6   4   5     4110.67     3834.96     62.71 o 
  -3   4   5      379.84      397.06     24.32 o 
   0   4   5     4524.28     3956.35     96.48 o 
   3   4   5     3881.19     3842.77     91.40 o 
  -8   5   5       56.46      146.60     32.05 o 
  -5   5   5    30069.48    30248.32    258.27 o 
  -2   5   5     7898.98     7383.69     88.66 o 
   1   5   5     3119.49     3175.58     61.04 o 
   4   5   5    23608.82    23534.32    276.21 o 
 -10   6   5    67729.97    68359.55    708.15 o 
  -7   6   5      145.97      326.13     31.41 o 
  -4   6   5        2.73      157.61     30.74 o 
  -1   6   5     3137.76     3608.07     63.92 o 
   2   6   5     1384.67     1508.12     62.94 o 
   5   6   5     3467.62     3772.49    113.98 o 
 -12   7   5    58153.16    57635.43    694.55 o 
  -9   7   5     9921.34     9903.03    135.86 o 
  -6   7   5    29375.32    29356.90    256.57 o 
  -3   7   5    15195.44    14787.24    146.47 o 
   0   7   5     5263.73     5758.50    109.88 o 
   3   7   5    20938.16    21028.58    265.32 o 
   6   7   5     6453.57     6383.59    164.75 o 
 -14   8   5     5853.42     5971.13    184.52 o 
 -11   8   5    11248.98    11428.73    181.38 o 
  -8   8   5    57966.57    58223.77    547.29 o 
  -5   8   5    19999.25    19882.30    252.75 o 
  -2   8   5     1088.74     1280.04     66.54 o 
   1   8   5    67443.38    66778.18    675.08 o 
   4   8   5       64.37      234.98     59.47 o 
   7   8   5    57138.38    55968.18    768.51 o 
 -16   9   5    20198.40    19739.92    370.53 o 
 -13   9   5      575.48      740.50     84.52 o 
 -10   9   5    54289.98    53784.06    552.67 o 
  -7   9   5     4166.52     3960.68     89.59 o 
  -4   9   5    14785.73    14967.47    168.83 o 
  -1   9   5     9343.67     9498.05    186.25 o 
   2   9   5     2662.10     2780.16     91.41 o 
   5   9   5    20163.49    19647.65    321.48 o 
   8   9   5     1984.59     2144.01    154.89 o 
 -18  10   5      884.52     1111.85    141.22 o 
 -15  10   5     4883.57     4703.45    182.33 o 
 -12  10   5      327.90      490.20     68.32 o 
  -9  10   5     9354.93     9278.01    147.18 o 
  -6  10   5    39627.54    39735.22    401.25 o 
  -3  10   5       51.33      182.31     47.57 o 
   0  10   5     7951.50     8203.29    157.41 o 
   3  10   5       89.15      385.79     75.67 o 
   6  10   5     7129.65     7502.51    231.71 o 
   9  10   5       13.13      186.63    128.39 o 
 -17  11   5    37562.61    37342.94    609.92 o 
 -14  11   5      824.32      854.25     96.76 o 
 -11  11   5     2564.73     2845.67    101.30 o 
  -8  11   5      706.58      844.77     59.55 o 
  -5  11   5    30912.63    30036.01    413.59 o 
  -2  11   5    45422.93    45376.59    536.88 o 
   1  11   5     5479.47     5965.61    152.90 o 
   4  11   5    29723.74    30468.81    524.68 o 
   7  11   5     1667.32     1745.35    177.78 o 
 -19  12   5      278.41      351.75    165.06 o 
 -16  12   5    51858.00    50295.95    791.00 o 
 -13  12   5    98886.79   100292.22   1199.29 o 
 -10  12   5     9768.44     9967.48    183.63 o 
  -7  12   5      623.81      651.62     67.64 o 
  -4  12   5    11451.77    11804.45    224.04 o 
  -1  12   5    14595.64    14436.42    275.36 o 
   2  12   5    56571.84    56433.76    836.80 o 
   5  12   5     1465.85     1611.68    163.52 o 
 -18  13   5     5807.74     5760.47    309.76 o 
 -15  13   5     1631.09     1709.69    155.85 o 
 -12  13   5    16586.29    16401.75    288.24 o 
  -9  13   5    56700.70    55942.83    708.88 o 
  -6  13   5     6930.85     7240.09    177.00 o 
  -3  13   5      399.91      563.22     83.30 o 
   0  13   5     9940.37    10163.47    245.62 o 
   3  13   5     1143.12     1123.06    174.41 o 
   6  13   5    38791.17    33733.94   1269.60 o 
 -17  14   5     1942.58     1873.65    181.08 o 
 -14  14   5     2133.94     2302.91    160.65 o 
 -11  14   5     9892.41    10003.27    231.76 o 
  -8  14   5    10531.72    10532.90    248.39 o 
  -5  14   5    29714.51    28901.29    439.84 o 
  -2  14   5     2245.48     2327.69    138.73 o 
   1  14   5     1037.19     1079.55    157.41 o 
   4  14   5      271.52      468.37    140.14 o 
 -16  15   5      213.20      208.04    145.20 o 
 -13  15   5     1718.15     1655.65    153.17 o 
 -10  15   5    32297.05    31423.63    605.27 o 
  -7  15   5    17354.86    16828.47    361.29 o 
  -4  15   5    13651.58    13611.64    300.59 o 
  -1  15   5    21475.80    21837.39    518.46 o 
   2  15   5    12014.31    12008.72    411.05 o 
 -15  16   5       56.91      279.70    162.67 o 
 -12  16   5      517.21      716.11    128.82 o 
  -9  16   5     1497.51     1428.02    145.77 o 
  -6  16   5    32510.60    31915.79    573.97 o 
  -3  16   5    29423.07    29136.58    538.66 o 
   0  16   5     7523.29     8234.25    344.80 o 
 -14  17   5    36423.25    35721.34    738.68 o 
 -11  17   5       38.72       69.04    105.85 o 
  -8  17   5        0.96      110.30    111.79 o 
  -5  17   5     2813.94     2714.59    187.66 o 
  -2  17   5    14214.45    14535.88    483.71 o 
 -13  18   5    30164.26    30638.25    618.46 o 
 -10  18   5    22785.88    22424.87    488.70 o 
  -7  18   5     1929.67     2195.40    178.01 o 
  -4  18   5       23.43       77.69    130.14 o 
 -12  19   5      242.98      351.21    169.05 o 
  -9  19   5    23623.52    23450.79    505.67 o 
  -6  19   5    11713.86    12513.69    914.61 o 
   0   0   6  2345351.75  2057278.75  36565.14 o 
   1   1   6    77595.20    79099.41    664.97 o 
  -1   2   6    20082.67    20580.39    259.21 o 
   2   2   6    19488.04    19151.64    178.26 o 
  -3   3   6     6122.16     6217.92     92.42 o 
   0   3   6   366483.41   353180.00   2875.18 o 
   3   3   6   229778.03   229009.33   1857.48 o 
  -5   4   6   919370.69   930284.94  12914.95 o 
  -2   4   6    47834.03    48547.87    405.70 o 
   1   4   6    17332.65    17476.75    188.48 o 
   4   4   6   337356.97   337294.09   2817.92 o 
  -7   5   6    35463.66    35374.70    303.57 o 
  -4   5   6   251829.70   252422.58   1892.73 o 
  -1   5   6   999550.81  1046143.00  10828.27 o 
   2   5   6    20703.17    20462.28    201.14 o 
   5   5   6    38587.63    38405.48    424.45 o 
  -9   6   6     1932.80     2391.80     68.06 o 
  -6   6   6    37885.95    37837.02    322.96 o 
  -3   6   6   100213.62    98115.84    788.87 o 
   0   6   6    26505.70    25820.09    247.49 o 
   3   6   6   189507.17   191080.61   1803.96 o 
   6   6   6    11734.87    12245.57    208.97 o 
 -11   7   6   280744.38   279410.25   2646.58 o 
  -8   7   6     4044.39     4580.55    102.42 o 
  -5   7   6   193245.28   192758.25   1507.57 o 
  -2   7   6    14047.85    13924.85    148.22 o 
   1   7   6   109619.66   109030.37    976.84 o 
   4   7   6     1633.93     1906.23     87.62 o 
   7   7   6      214.28      737.29    157.96 o 
 -13   8   6    44228.52    43754.53    558.48 o 
 -10   8   6    61956.51    61943.98    639.40 o 
  -7   8   6   149812.88   149404.92   1302.42 o 
  -4   8   6     3815.48     4032.17    109.60 o 
  -1   8   6   350816.00   356141.00   3302.91 o 
   2   8   6   178603.42   180468.48   1794.50 o 
   5   8   6    10793.57    11207.00    228.32 o 
   8   8   6      762.15      974.97    111.58 o 
 -15   9   6    14945.77    15299.54    310.84 o 
 -12   9   6    34398.33    33932.25    436.81 o 
  -9   9   6    62863.30    63090.75    605.09 o 
  -6   9   6   190688.00   192227.27   1796.07 o 
  -3   9   6        9.59      422.95    118.11 o 
   0   9   6      499.57      947.37     87.25 o 
   3   9   6   133985.23   135259.94   1450.92 o 
   6   9   6   147334.00   145309.81   1755.58 o 
   9   9   6     1871.43     2011.09    154.69 o 
 -17  10   6      769.87     1007.43    120.37 o 
 -14  10   6     1708.23     1838.51    117.84 o 
 -11  10   6   101905.42   100887.84   1026.36 o 
  -8  10   6   162821.34   164993.08   1438.12 o 
  -5  10   6    11136.34    11386.07    161.56 o 
  -2  10   6    99439.48    97442.52   1018.82 o 
   1  10   6    38466.80    38443.33    477.70 o 
   4  10   6     1984.47     2249.58    122.95 o 
   7  10   6    13836.78    13882.48    343.40 o 
 -19  11   6    10830.41    10638.42    518.19 o 
 -16  11   6   124207.92   124664.80   1579.08 o 
 -13  11   6      347.31      607.49     84.50 o 
 -10  11   6    29107.28    29205.54    350.38 o 
  -7  11   6    54283.65    54128.39    553.95 o 
  -4  11   6   268746.97   270146.97   2812.93 o 
  -1  11   6     3277.38     3524.70    110.97 o 
   2  11   6     1498.21     1694.40    115.67 o 
   5  11   6     4596.18     4918.09    211.73 o 
   8  11   6     2488.85     2582.60    239.56 o 
 -18  12   6      103.68      264.58    117.63 o 
 -15  12   6      695.69     1047.56    121.90 o 
 -12  12   6   106616.38   105591.78   1165.80 o 
  -9  12   6     2547.54     3039.86    121.01 o 
  -6  12   6    97675.09    96561.23   1072.98 o 
  -3  12   6     2105.36     2402.10    104.78 o 
   0  12   6   103667.48   103223.46   1143.53 o 
   3  12   6      339.58      519.70    113.73 o 
   6  12   6    11169.60    12057.44    379.59 o 
 -17  13   6     2103.59     2480.30    203.35 o 
 -14  13   6       15.42      285.58     89.89 o 
 -11  13   6    15896.58    15544.87    268.56 o 
  -8  13   6     3806.02     4094.99    147.24 o 
  -5  13   6      216.71      499.49     87.57 o 
  -2  13   6    73165.36    73920.85   1021.69 o 
   1  13   6    47965.64    48525.34    750.73 o 
   4  13   6     3881.39     3946.76    239.51 o 
 -16  14   6    39239.63    38564.94    792.16 o 
 -13  14   6    44816.75    44448.22    787.08 o 
 -10  14   6     2369.21     2745.36    136.81 o 
  -7  14   6    17836.55    17239.19    320.05 o 
  -4  14   6    30208.70    29848.97    469.61 o 
  -1  14   6    14134.75    14706.39    327.41 o 
   2  14   6    23515.81    23241.38    526.62 o 
 -18  15   6     2668.78     2427.83    278.02 o 
 -15  15   6     6039.47     6144.75    339.69 o 
 -12  15   6    60842.62    60093.40    919.18 o 
  -9  15   6   131427.02   128291.96   1832.87 o 
  -6  15   6      970.68     1134.26    119.68 o 
  -3  15   6     3867.21     4016.87    185.49 o 
   0  15   6    33967.62    34419.78    954.58 o 
   3  15   6    18522.28    18736.82    736.62 o 
 -17  16   6    33571.75    33891.41    944.22 o 
 -14  16   6     3568.88     3854.23    232.11 o 
 -11  16   6     9189.06     9033.90    288.53 o 
  -8  16   6    13158.41    12868.93    329.34 o 
  -5  16   6   109054.07   107636.91   1523.08 o 
  -2  16   6     1031.91     1285.12    161.12 o 
   1  16   6     1307.00     1293.64    198.65 o 
 -16  17   6      215.32      471.87    208.69 o 
 -13  17   6     3598.82     3547.19    237.00 o 
 -10  17   6     7538.92     7907.58    280.34 o 
  -7  17   6     5021.85     5619.13    248.97 o 
  -4  17   6     1357.14     1466.12    147.30 o 
  -1  17   6    20563.47    20069.88    575.29 o 
 -15  18   6    17005.50    17819.91   1000.01 o 
 -12  18   6     2666.54     2939.25    209.28 o 
  -9  18   6    10139.33    10280.17    318.59 o 
  -6  18   6       52.90       84.74    119.71 o 
  -3  18   6     2684.54     3279.75    310.08 o 
 -11  19   6     8559.90     8688.58    320.96 o 
  -8  19   6     1470.99     1868.35    202.24 o 
  -1   1   7     3701.29     3702.52     82.20 o 
  -3   2   7     6011.80     5606.44     79.76 o 
   0   2   7     6031.98     6077.28     75.99 o 
  -5   3   7       78.35      295.21     28.15 o 
  -2   3   7    29687.28    30072.43    256.45 o 
   1   3   7     4077.42     4811.07     68.16 o 
  -7   4   7     1596.02     1788.55     53.07 o 
  -4   4   7     1688.85     1637.26     53.48 o 
  -1   4   7     4351.94     4233.93     66.47 o 
   2   4   7     5688.57     5579.74    103.29 o 
  -9   5   7     3312.04     3778.71     84.00 o 
  -6   5   7    48440.10    47776.66    389.17 o 
  -3   5   7    21288.13    21343.18    206.77 o 
   0   5   7      103.00      -30.62     30.62 o 
   3   5   7    31221.53    31766.67    340.89 o 
 -11   6   7      316.57      527.17     59.69 o 
  -8   6   7    43281.19    43365.38    402.77 o 
  -5   6   7     4718.82     4605.06     71.42 o 
  -2   6   7    17063.56    17418.36    170.29 o 
   1   6   7    35350.30    34096.95    338.62 o 
   4   6   7    11988.48    11933.84    176.38 o 
 -13   7   7    15480.83    15382.67    272.14 o 
 -10   7   7       81.73      162.88     45.89 o 
  -7   7   7       72.14      279.79     35.89 o 
  -4   7   7    62949.46    63181.86    496.47 o 
  -1   7   7    14779.30    14772.51    173.37 o 
   2   7   7      197.73      434.55     43.58 o 
   5   7   7    18178.61    18243.41    288.62 o 
 -15   8   7    19767.56    20412.51    384.85 o 
 -12   8   7     8552.51     8457.80    169.35 o 
  -9   8   7     2031.92     2266.58     70.57 o 
  -6   8   7     1634.74     1683.66     60.67 o 
  -3   8   7    12660.80    12907.69    208.23 o 
   0   8   7    49012.97    49368.27    525.91 o 
   3   8   7     2939.64     3057.29    105.65 o 
   6   8   7     7224.96     7207.90    202.67 o 
 -17   9   7       13.56      238.28     95.53 o 
 -14   9   7    33066.21    32157.85    487.02 o 
 -11   9   7    64504.06    64549.79    672.43 o 
  -8   9   7    16899.89    16931.26    199.15 o 
  -5   9   7     3454.16     3487.23     83.03 o 
  -2   9   7    36477.74    35099.45    405.10 o 
   1   9   7     9496.16     9930.46    175.30 o 
   4   9   7    46821.35    46936.20    582.94 o 
   7   9   7     4573.92     4603.97    193.59 o 
 -19  10   7    21172.35    20765.60    568.25 o 
 -16  10   7      621.06      614.25    107.57 o 
 -13  10   7    10413.86    10054.12    209.75 o 
 -10  10   7    11478.20    11707.94    181.66 o 
  -7  10   7    73079.85    72311.98    717.82 o 
  -4  10   7    23898.39    23338.68    291.83 o 
  -1  10   7     5414.70     5519.98    130.87 o 
   2  10   7    48717.77    48527.59    624.35 o 
   5  10   7      122.06      171.14     90.17 o 
   8  10   7    43804.69    43616.09    752.80 o 
 -18  11   7      350.64      463.07    111.50 o 
 -15  11   7     2004.65     2074.61    132.05 o 
 -12  11   7     1632.83     1740.95     98.90 o 
  -9  11   7    27041.62    26811.60    317.79 o 
  -6  11   7     2959.29     3248.56     95.43 o 
  -3  11   7     9938.68    10154.43    178.98 o 
   0  11   7     3510.04     3742.96    131.37 o 
   3  11   7      533.19      673.73    101.85 o 
   6  11   7     4986.60     5055.13    248.41 o 
 -17  12   7       70.40      112.42    117.26 o 
 -14  12   7     2199.97     2264.95    152.98 o 
 -11  12   7     2446.20     2430.65    100.14 o 
  -8  12   7    31320.10    30359.83    381.69 o 
  -5  12   7    51833.02    51516.54    608.63 o 
  -2  12   7     5475.56     5560.45    154.43 o 
   1  12   7    10378.34    10836.20    268.26 o 
   4  12   7      403.88      430.56    118.38 o 
   7  12   7      159.41      255.44    201.21 o 
 -16  13   7    35958.69    35477.45    637.65 o 
 -13  13   7     1249.25     1594.59    123.82 o 
 -10  13   7        2.04      109.48     69.49 o 
  -7  13   7      217.13      347.86     72.96 o 
  -4  13   7    57076.35    56153.23    754.28 o 
  -1  13   7    63494.27    63732.50    817.42 o 
   2  13   7    10764.70    11232.26    326.85 o 
   5  13   7    27082.70    28459.50    650.28 o 
 -18  14   7      115.16      315.41    145.82 o 
 -15  14   7    43185.59    42409.37    840.40 o 
 -12  14   7    55377.45    55551.44    792.53 o 
  -9  14   7     3307.63     3288.86    162.45 o 
  -6  14   7     1389.99     1441.72    116.24 o 
  -3  14   7     5456.01     5783.70    206.16 o 
   0  14   7    10820.00    11025.68    307.37 o 
   3  14   7    44259.31    43817.41    869.63 o 
 -17  15   7     1329.55     1255.53    175.44 o 
 -14  15   7      472.65      346.72    126.86 o 
 -11  15   7    33032.89    32738.88    557.43 o 
  -8  15   7    20635.58    20050.92    397.37 o 
  -5  15   7     1422.80     1398.63    131.61 o 
  -2  15   7     2512.05     2785.13    171.50 o 
   1  15   7      912.93     1140.36    171.91 o 
 -16  16   7     1674.65     1626.77    222.55 o 
 -13  16   7     6806.39     7014.55    293.95 o 
 -10  16   7     3203.20     3482.25    188.20 o 
  -7  16   7    26778.21    25975.12    503.30 o 
  -4  16   7     5334.61     4919.18    221.79 o 
  -1  16   7    14703.60    14543.82    559.70 o 
 -15  17   7      101.51      364.07    185.42 o 
 -12  17   7    11730.94    11655.43    349.58 o 
  -9  17   7    33414.64    32596.88    914.30 o 
  -6  17   7    16327.62    16453.36    385.75 o 
  -3  17   7    15403.73    15462.26    420.94 o 
 -14  18   7      334.06      435.54    173.59 o 
 -11  18   7      837.97      959.46    145.28 o 
  -8  18   7    12247.80    12088.78    343.88 o 
  -5  18   7    21102.79    19935.24    460.31 o 
 -10  19   7     1959.60     2168.96    207.70 o 
  -7  19   7      243.81      479.07    194.11 o 
   0   1   8     3289.31     5472.72     85.28 o 
  -2   2   8   338192.53   336639.72   2664.29 o 
   1   2   8  1501674.75  1472972.38  24049.45 o 
  -4   3   8     8285.35     8550.66    134.40 o 
  -1   3   8     1164.90     1451.60     66.09 o 
   2   3   8     3517.70     4282.94    108.37 o 
  -6   4   8     6693.30     7026.23     90.79 o 
  -3   4   8   244857.63   242767.25   1821.45 o 
   0   4   8    45797.16    44626.85    379.53 o 
   3   4   8     1990.10     2378.48     71.73 o 
  -8   5   8   168821.77   168796.13   1432.10 o 
  -5   5   8   140298.28   140929.20   1074.60 o 
  -2   5   8       12.30      444.47     62.29 o 
   1   5   8   524324.75   525165.19   4131.13 o 
   4   5   8   235677.00   233522.34   2045.71 o 
 -10   6   8    37509.76    38180.71    444.47 o 
  -7   6   8   271744.34   272005.97   2100.67 o 
  -4   6   8   588671.13   597247.88   4466.48 o 
  -1   6   8      197.59      487.94     45.16 o 
   2   6   8     1048.71     1525.42     83.76 o 
   5   6   8   190112.56   186751.41   1829.54 o 
 -12   7   8       43.63      342.17     64.61 o 
  -9   7   8    76076.27    74816.41    701.78 o 
  -6   7   8   130582.05   130189.83   1072.03 o 
  -3   7   8   139899.48   137267.03   1057.74 o 
   0   7   8   256378.89   257387.14   2310.44 o 
   3   7   8     9260.83    10144.63    178.38 o 
   6   7   8    10339.17    10114.55    221.40 o 
 -14   8   8   172369.84   167158.63   2053.16 o 
 -11   8   8      539.35      982.65     83.29 o 
  -8   8   8    75341.52    74481.02    655.82 o 
  -5   8   8    39445.90    39600.76    352.40 o 
  -2   8   8   139706.45   137402.91   1190.02 o 
   1   8   8        8.88      268.17     53.63 o 
   4   8   8       60.02      267.68     71.36 o 
   7   8   8      426.85      817.63    106.00 o 
 -16   9   8    15407.98    15443.43    323.04 o 
 -13   9   8       41.23      371.91     78.76 o 
 -10   9   8   182919.89   183436.33   1742.83 o 
  -7   9   8      480.79     1091.62     84.98 o 
  -4   9   8   270698.03   265787.47   2368.76 o 
  -1   9   8    23166.10    23419.57    305.37 o 
   2   9   8    46596.24    46989.07    587.85 o 
   5   9   8     4452.86     4985.71    189.07 o 
   8   9   8    19562.79    20274.60    392.73 o 
 -18  10   8     2657.25     3002.98    182.84 o 
 -15  10   8     7352.07     7476.66    212.56 o 
 -12  10   8    30351.18    30446.05    402.37 o 
  -9  10   8    60390.87    60346.95    577.82 o 
  -6  10   8    22888.08    23266.44    268.29 o 
  -3  10   8     3429.46     3802.05    114.56 o 
   0  10   8   229260.08   231432.56   2683.43 o 
   3  10   8    99317.51    98087.55   1229.86 o 
   6  10   8     4098.35     4149.57    193.42 o 
   9  10   8       34.25      137.74    160.99 o 
 -17  11   8     1254.05     1354.65    136.64 o 
 -14  11   8    67524.47    68222.10   1068.43 o 
 -11  11   8    66301.59    65569.30    675.70 o 
  -8  11   8    27660.47    27312.24    315.15 o 
  -5  11   8   120127.30   118734.19   1125.98 o 
  -2  11   8    27966.95    27768.87    363.57 o 
   1  11   8     3055.61     3367.31    131.81 o 
   4  11   8    51481.25    52740.35    875.57 o 
   7  11   8    53187.13    53813.79   1377.43 o 
 -19  12   8    45470.55    43735.04   2347.07 o 
 -16  12   8      421.94      542.20    118.15 o 
 -13  12   8     8144.05     8348.84    211.16 o 
 -10  12   8   109337.20   109228.37   1131.18 o 
  -7  12   8   156395.27   154809.25   1627.89 o 
  -4  12   8     3258.86     3415.18    129.47 o 
  -1  12   8    12112.45    11931.74    284.61 o 
   2  12   8    22490.49    22666.15    522.43 o 
   5  12   8     5465.93     5402.49    268.42 o 
 -18  13   8     7639.06     7412.99    299.43 o 
 -15  13   8    81643.06    79194.62   1178.59 o 
 -12  13   8       36.01      466.46    105.62 o 
  -9  13   8    53064.54    51760.89    645.76 o 
  -6  13   8    18303.14    18172.82    302.62 o 
  -3  13   8   121847.20   120252.91   1413.40 o 
   0  13   8     1147.62     1672.72    137.56 o 
   3  13   8     9474.32    10887.94    345.98 o 
 -17  14   8     2914.76     3394.34    208.68 o 
 -14  14   8      417.10      767.92    140.49 o 
 -11  14   8    24665.16    24147.82    417.16 o 
  -8  14   8      610.92      755.30     98.38 o 
  -5  14   8    67649.34    65530.52    907.08 o 
  -2  14   8    13764.07    14002.26    331.45 o 
   1  14   8    19936.06    19927.07    454.19 o 
   4  14   8      513.69      541.91    159.42 o 
 -16  15   8     5577.88     5422.13    291.70 o 
 -13  15   8     3031.75     3785.02    260.42 o 
 -10  15   8    16871.86    17533.80    366.29 o 
  -7  15   8    11400.44    11347.62    297.40 o 
  -4  15   8      450.59      638.36    115.16 o 
  -1  15   8    24564.76    25847.56    609.43 o 
   2  15   8    25624.38    26243.12    648.83 o 
 -15  16   8    70723.52    69602.51   1704.46 o 
 -12  16   8    50030.66    49538.00    798.53 o 
  -9  16   8     2713.32     2824.26    170.44 o 
  -6  16   8    12022.29    12231.68    309.02 o 
  -3  16   8    48977.55    49011.60    856.58 o 
   0  16   8     6324.43     6790.56    325.54 o 
 -14  17   8     2874.67     3162.36    235.41 o 
 -11  17   8    36955.35    36419.00    639.19 o 
  -8  17   8    86545.72    86685.45   1319.22 o 
  -5  17   8        0.79      141.84    114.49 o 
  -2  17   8      134.08      128.37    151.28 o 
 -13  18   8     3840.28     4214.31    252.39 o 
 -10  18   8     5017.11     4846.19    245.60 o 
  -7  18   8      511.90      700.72    141.84 o 
  -4  18   8    33211.85    31751.20    835.80 o 
 -12  19   8     4269.23     4378.77    532.66 o 
  -9  19   8     2623.94     2568.23    225.81 o 
   0   0   9    20540.68    20911.89    404.20 o 
   1   1   9     4287.93     4394.55     77.58 o 
  -1   2   9     9824.47    10407.71    113.87 o 
   2   2   9     8206.87     7911.28    162.64 o 
  -3   3   9    39828.62    40080.79    322.68 o 
   0   3   9     5897.41     6232.87     81.32 o 
   3   3   9    66903.78    66697.09    570.42 o 
  -5   4   9      257.07      386.33     29.04 o 
  -2   4   9    26391.41    27003.55    242.16 o 
   1   4   9     7197.27     7435.91    106.22 o 
   4   4   9     6366.23     6505.67     96.40 o 
  -7   5   9     4571.77     5008.25     89.40 o 
  -4   5   9    19085.23    19112.03    179.38 o 
  -1   5   9      731.79      748.22     36.84 o 
   2   5   9     8383.70     8770.15    115.72 o 
   5   5   9     2107.63     2343.51     85.52 o 
  -9   6   9    36176.14    35685.36    369.01 o 
  -6   6   9    15464.87    15051.33    153.47 o 
  -3   6   9     2558.24     2574.16     78.83 o 
   0   6   9    48523.43    47674.41    442.32 o 
   3   6   9      649.35      997.84     56.66 o 
   6   6   9    31443.19    30972.75    430.41 o 
 -11   7   9    23490.75    23466.17    303.20 o 
  -8   7   9      352.57      542.93     43.53 o 
  -5   7   9    38982.21    39012.88    344.60 o 
  -2   7   9    31108.08    30965.79    330.09 o 
   1   7   9      381.07      426.02     46.00 o 
   4   7   9    44472.71    43493.59    518.35 o 
   7   7   9      338.40      377.99     91.61 o 
 -13   8   9     1232.78     1361.75     94.57 o 
 -10   8   9     4971.28     5175.15    114.60 o 
  -7   8   9    52150.04    52131.13    478.34 o 
  -4   8   9     9598.23     9345.43    127.36 o 
  -1   8   9    18573.24    18959.16    231.61 o 
   2   8   9    25973.08    26343.71    332.70 o 
   5   8   9     7692.07     7992.30    192.92 o 
   8   8   9    18356.16    17595.79    354.23 o 
 -15   9   9     3375.56     3492.03    164.55 o 
 -12   9   9    10144.98    10296.45    191.12 o 
  -9   9   9        1.80      111.52     42.07 o 
  -6   9   9    23074.96    22701.56    245.11 o 
  -3   9   9    66310.95    64985.78    618.45 o 
   0   9   9      159.39      222.02     54.28 o 
   3   9   9     9538.11     9712.33    212.33 o 
   6   9   9      839.74     1145.62    113.37 o 
   9   9   9     5312.64     5716.97    231.93 o 
 -17  10   9    49779.64    49103.86    789.14 o 
 -14  10   9    30941.72    31735.86    505.19 o 
 -11  10   9     2799.36     3228.80    113.70 o 
  -8  10   9      205.98      235.24     49.17 o 
  -5  10   9     2148.64     2209.20     82.56 o 
  -2  10   9    25694.74    25463.91    327.92 o 
   1  10   9    48184.88    48903.47    652.50 o 
   4  10   9     9424.83     9522.91    250.51 o 
   7  10   9    18115.65    17571.50    405.88 o 
 -19  11   9      715.82      947.12    286.97 o 
 -16  11   9      792.93      980.33    125.50 o 
 -13  11   9    31949.86    31912.73    469.94 o 
 -10  11   9    56556.64    57107.31    608.35 o 
  -7  11   9     2013.07     2062.14     89.34 o 
  -4  11   9     7159.58     7046.56    159.58 o 
  -1  11   9    22137.87    21947.34    329.81 o 
   2  11   9     9481.73     9305.61    220.86 o 
   5  11   9    48126.92    47519.75    805.49 o 
   8  11   9     2242.33     2390.00    438.84 o 
 -18  12   9     6925.49     6871.21    278.84 o 
 -15  12   9      902.86     1015.26    125.38 o 
 -12  12   9     6410.67     6653.56    173.60 o 
  -9  12   9    11884.36    11844.53    192.95 o 
  -6  12   9    29460.49    29731.57    389.92 o 
  -3  12   9       95.56      222.58     72.86 o 
   0  12   9      720.84      850.33     97.60 o 
   3  12   9    13110.91    13244.53    330.47 o 
   6  12   9        8.24      177.40    138.39 o 
 -17  13   9     1926.49     1716.18    155.45 o 
 -14  13   9     1211.68     1147.25    139.65 o 
 -11  13   9    13534.95    13382.33    246.49 o 
  -8  13   9    21146.43    20968.85    312.45 o 
  -5  13   9     4999.63     4998.87    167.01 o 
  -2  13   9     7162.77     7323.06    221.35 o 
   1  13   9     2682.19     2858.47    164.87 o 
   4  13   9        6.66      143.50    127.49 o 
 -16  14   9      141.26      202.12    127.37 o 
 -13  14   9      319.30      371.90    104.18 o 
 -10  14   9    11397.19    11614.42    256.02 o 
  -7  14   9    53109.21    50758.47    762.99 o 
  -4  14   9    32564.48    32166.12    565.84 o 
  -1  14   9    16901.05    17027.24    373.85 o 
   2  14   9    13095.56    13795.42    377.74 o 
 -15  15   9    38659.41    38886.74    828.58 o 
 -12  15   9      312.51      462.08    117.55 o 
  -9  15   9      675.24      793.29    114.38 o 
  -6  15   9     2597.11     2362.72    155.74 o 
  -3  15   9    34866.16    34183.04    604.07 o 
   0  15   9    25363.38    25486.31    566.43 o 
 -17  16   9      913.86     1159.96    585.72 o 
 -14  16   9    39406.11    39393.40    877.75 o 
 -11  16   9    33693.54    31667.51    551.37 o 
  -8  16   9     2045.80     2237.81    168.14 o 
  -5  16   9     1419.12     1670.30    148.06 o 
  -2  16   9       24.13      147.26    123.19 o 
   1  16   9     4922.56     4344.28    747.03 o 
 -16  17   9      370.49      344.51    459.35 o 
 -13  17   9      581.28      767.10    153.07 o 
 -10  17   9    27991.18    27471.87    559.07 o 
  -7  17   9     4533.14     4604.83    227.13 o 
  -4  17   9    13688.80    13875.21    363.40 o 
  -1  17   9      252.70      126.32    436.37 o 
 -12  18   9    15887.28    16365.44    422.14 o 
  -9  18   9     1855.29     2164.39    180.97 o 
  -6  18   9    18021.64    17621.82    453.16 o 
 -11  19   9    21700.67    19725.04    788.30 o 
  -8  19   9    32076.77    28747.79   1451.27 o 
  -1   1  10   288216.78   292368.91   2334.70 o 
  -3   2  10   102957.79   103829.94    782.92 o 
   0   2  10     3523.23     3707.25     75.66 o 
  -5   3  10   587578.56   577513.75   4570.56 o 
  -2   3  10   927637.13   935443.50   9391.56 o 
   1   3  10    35129.81    35401.58    313.59 o 
  -7   4  10    32546.87    32406.70    310.25 o 
  -4   4  10    25650.38    25728.25    229.30 o 
  -1   4  10    92626.08    92643.57    747.72 o 
   2   4  10   342706.34   340996.72   2719.99 o 
  -9   5  10     3785.14     3989.92     99.08 o 
  -6   5  10   118400.75   118238.54    929.87 o 
  -3   5  10     7080.68     7465.12     93.72 o 
   0   5  10    15801.56    15777.94    177.01 o 
   3   5  10     6831.06     7671.03    132.96 o 
 -11   6  10    16975.85    17594.19    251.09 o 
  -8   6  10   173042.52   170859.67   1475.80 o 
  -5   6  10     5275.22     5680.54     83.04 o 
  -2   6  10   595567.31   595432.06   4562.22 o 
   1   6  10    75912.42    74962.03    737.80 o 
   4   6  10     6122.62     6639.26    147.06 o 
 -13   7  10    13928.10    14072.16    246.09 o 
 -10   7  10   174258.95   170708.45   1645.03 o 
  -7   7  10   229459.64   227939.61   1949.00 o 
  -4   7  10    32599.78    32569.54    295.81 o 
  -1   7  10     2251.46     2729.78     90.13 o 
   2   7  10   434230.81   437807.25   4150.43 o 
   5   7  10   149084.02   147542.28   1606.81 o 
 -15   8  10     1318.47     1832.65    136.03 o 
 -12   8  10    49057.70    48488.22    560.05 o 
  -9   8  10    69768.05    70408.41    664.68 o 
  -6   8  10    94536.58    94265.52    843.88 o 
  -3   8  10   258873.77   257781.56   2292.05 o 
   0   8  10      508.52      860.04     64.79 o 
   3   8  10     1330.19     1682.35     90.54 o 
   6   8  10    97581.41    94973.88   1333.18 o 
 -17   9  10    81409.64    79825.39   1126.42 o 
 -14   9  10      810.21     1021.42    108.32 o 
 -11   9  10    18730.91    18740.92    273.12 o 
  -8   9  10    92122.62    91401.59    817.35 o 
  -5   9  10   152869.63   150731.84   1328.51 o 
  -2   9  10     2477.13     2739.85     91.26 o 
   1   9  10    24061.01    24971.47    332.80 o 
   4   9  10     6379.56     6748.74    198.26 o 
   7   9  10     1678.38     2050.04    140.74 o 
 -16  10  10    10638.54    10560.79    288.86 o 
 -13  10  10   108336.10   107723.52   1251.94 o 
 -10  10  10      353.74      723.40     77.71 o 
  -7  10  10   123857.43   121487.38   1179.18 o 
  -4  10  10    10727.09    11123.99    189.59 o 
  -1  10  10    83448.86    82435.93    921.75 o 
   2  10  10     7499.67     7974.46    207.78 o 
   5  10  10     9858.29    10934.09    430.40 o 
   8  10  10        3.01       55.11    118.37 o 
 -18  11  10     1430.01     1358.72    156.99 o 
 -15  11  10     7163.28     7179.81    229.05 o 
 -12  11  10     6636.80     6810.95    177.77 o 
  -9  11  10    37493.56    37698.13    422.43 o 
  -6  11  10     1091.33     1611.13    104.09 o 
  -3  11  10   203789.47   203130.97   2291.66 o 
   0  11  10    37564.08    37231.63    502.90 o 
   3  11  10    21770.08    22062.85    458.59 o 
   6  11  10     2210.15     2446.22    182.85 o 
 -17  12  10    31327.54    31025.35    617.34 o 
 -14  12  10    22035.29    21497.41    406.15 o 
 -11  12  10     4267.80     4298.45    149.28 o 
  -8  12  10    60384.60    59356.64    661.68 o 
  -5  12  10     5840.82     6088.30    177.27 o 
  -2  12  10     2693.21     2959.59    135.09 o 
   1  12  10    87827.28    86244.23   1207.75 o 
   4  12  10    69910.13    68240.88   1174.42 o 
 -16  13  10     1012.24     1239.93    142.09 o 
 -13  13  10    84487.81    83424.13   1289.22 o 
 -10  13  10    81101.00    80212.55    997.15 o 
  -7  13  10     1198.50     1590.53    113.28 o 
  -4  13  10    34731.75    35041.80    521.94 o 
  -1  13  10    40625.47    41103.29    637.79 o 
   2  13  10     3957.06     4018.94    222.54 o 
   5  13  10    12796.16    12452.24    475.15 o 
 -18  14  10    26057.43    26393.57   1365.64 o 
 -15  14  10      883.06     1041.45    151.66 o 
 -12  14  10    11473.28    11800.42    289.74 o 
  -9  14  10    73535.16    71680.48    903.69 o 
  -6  14  10   111059.45   108090.14   1459.93 o 
  -3  14  10     1449.10     1812.13    151.84 o 
   0  14  10      730.53      951.92    128.97 o 
   3  14  10    18260.46    18798.73    437.82 o 
 -17  15  10     1845.50     1888.92    228.17 o 
 -14  15  10    17132.75    17325.69    442.13 o 
 -11  15  10       26.50      391.60    108.15 o 
  -8  15  10    25683.30    24346.78    532.10 o 
  -5  15  10     1666.63     1922.24    147.65 o 
  -2  15  10    40787.27    39120.39    699.47 o 
   1  15  10      853.06      974.68    163.69 o 
 -16  16  10     7809.33     7533.16    467.87 o 
 -13  16  10     3479.73     3813.05    220.63 o 
 -10  16  10      442.54      520.04    122.09 o 
  -7  16  10       42.80      192.19    110.94 o 
  -4  16  10    20749.88    21287.90    448.83 o 
  -1  16  10    18666.13    18623.80    586.45 o 
 -15  17  10     7351.62     7630.50    451.93 o 
 -12  17  10     6672.00     7336.29    285.92 o 
  -9  17  10    13854.84    13660.59    369.76 o 
  -6  17  10    40115.88    41128.64    711.65 o 
  -3  17  10     3775.56     4102.24    228.24 o 
 -14  18  10    44352.51    39609.06   2615.15 o 
 -11  18  10    37932.57    38411.70    737.34 o 
  -8  18  10     1008.83     1177.75    157.92 o 
  -5  18  10     2001.92     1928.63    219.32 o 
   0   1  11      978.44     1211.20     49.00 o 
  -2   2  11    22938.74    23175.00    201.26 o 
   1   2  11      245.40      356.26     26.59 o 
  -4   3  11      323.47      531.37     39.72 o 
  -1   3  11     3159.72     3424.36     71.85 o 
   2   3  11    78590.06    78671.76    634.76 o 
  -6   4  11      251.64      349.45     33.78 o 
  -3   4  11     9758.08     9829.65    110.40 o 
   0   4  11    29051.18    28060.29    262.48 o 
   3   4  11     5012.03     4829.33     92.02 o 
  -8   5  11     1494.58     1804.00     72.31 o 
  -5   5  11    74384.25    74092.29    595.38 o 
  -2   5  11     8051.09     7908.70    121.15 o 
   1   5  11    17368.74    17300.19    195.35 o 
   4   5  11    40301.76    41224.08    427.27 o 
 -10   6  11    56844.04    57014.61    574.44 o 
  -7   6  11       91.11      321.53     38.96 o 
  -4   6  11    10920.97    11267.38    144.59 o 
  -1   6  11    18255.71    18582.96    193.89 o 
   2   6  11      546.11      787.71     60.53 o 
   5   6  11    12241.89    12115.34    199.16 o 
 -12   7  11    28778.60    28554.45    398.52 o 
  -9   7  11      330.06      444.65     52.19 o 
  -6   7  11     6252.83     6526.56    127.96 o 
  -3   7  11    17985.05    17190.99    186.35 o 
   0   7  11     6626.87     7413.57    122.53 o 
   3   7  11    28502.62    28682.30    366.63 o 
   6   7  11     2720.11     2732.22    133.12 o 
 -14   8  11    10024.91    10195.80    239.60 o 
 -11   8  11    16475.65    16798.20    268.40 o 
  -8   8  11    34776.27    34639.39    359.25 o 
  -5   8  11       14.65      233.45     46.85 o 
  -2   8  11     6523.28     6772.34    134.47 o 
   1   8  11    42867.93    43310.69    486.62 o 
   4   8  11     3681.01     3649.91    137.54 o 
   7   8  11    51426.61    50069.64    753.25 o 
 -16   9  11    11539.79    11260.50    315.69 o 
 -13   9  11      968.08     1008.15    100.68 o 
 -10   9  11    40986.86    40699.71    464.26 o 
  -7   9  11     1302.68     1433.15     65.83 o 
  -4   9  11    18313.00    18267.36    231.68 o 
  -1   9  11      724.22      911.83     67.10 o 
   2   9  11      813.44     1030.97     87.63 o 
   5   9  11    27412.09    26762.99    491.91 o 
   8   9  11      347.53      592.79    131.01 o 
 -18  10  11       53.59      226.97    120.63 o 
 -15  10  11    11543.11    10869.71    265.00 o 
 -12  10  11      137.52      279.26     71.60 o 
  -9  10  11    25620.80    25655.90    308.33 o 
  -6  10  11    40411.89    40165.23    448.52 o 
  -3  10  11      684.00      813.01     67.21 o 
   0  10  11    25266.15    25402.46    361.11 o 
   3  10  11       13.38      178.84     80.99 o 
   6  10  11     1918.96     2146.61    156.35 o 
 -17  11  11    32819.19    33387.83    621.54 o 
 -14  11  11      297.75      604.56    102.44 o 
 -11  11  11     3595.79     3760.99    122.39 o 
  -8  11  11     3134.78     3303.66    108.13 o 
  -5  11  11    37531.06    37298.59    438.56 o 
  -2  11  11    16208.57    16354.81    267.19 o 
   1  11  11    14342.04    14607.61    349.55 o 
   4  11  11    20347.93    20775.99    451.77 o 
   7  11  11     2002.38     2019.49    181.60 o 
 -16  12  11    53054.88    52495.70    863.95 o 
 -13  12  11    60814.09    60266.56    812.02 o 
 -10  12  11      114.56      312.92     70.45 o 
  -7  12  11     3951.60     4085.21    130.06 o 
  -4  12  11      412.89      670.06     85.03 o 
  -1  12  11    27332.23    26916.17    433.91 o 
   2  12  11    25757.05    26673.36    504.61 o 
   5  12  11    10806.81    10592.32    323.24 o 
 -18  13  11       34.82       22.85    156.79 o 
 -15  13  11     1591.37     1609.22    180.32 o 
 -12  13  11    18963.51    19130.28    355.38 o 
  -9  13  11    32514.66    32437.74    440.65 o 
  -6  13  11     2513.72     2664.79    132.25 o 
  -3  13  11     8286.56     8715.60    231.35 o 
   0  13  11     3397.75     3675.25    204.45 o 
   3  13  11    10263.91    10505.22    316.08 o 
 -17  14  11        2.19       70.96    137.83 o 
 -14  14  11    11825.80    11895.40    360.76 o 
 -11  14  11     8785.95     8795.26    278.47 o 
  -8  14  11     3483.49     3455.50    158.62 o 
  -5  14  11    11989.47    12106.34    277.11 o 
  -2  14  11     5570.41     5837.86    222.26 o 
   1  14  11     1195.71     1315.15    154.93 o 
 -16  15  11      937.22      797.35    188.49 o 
 -13  15  11    10028.09    10073.12    331.98 o 
 -10  15  11    41841.43    41031.60    636.80 o 
  -7  15  11     7656.89     7504.56    260.80 o 
  -4  15  11    15711.27    15992.17    355.90 o 
  -1  15  11     7653.85     8086.00    298.26 o 
   2  15  11    16217.19    15593.50    519.81 o 
 -15  16  11      852.97      934.84    239.89 o 
 -12  16  11        0.70      161.39    124.15 o 
  -9  16  11    13716.91    13315.47    328.32 o 
  -6  16  11    42263.30    40992.23    698.10 o 
  -3  16  11     6106.62     6113.51    251.94 o 
   0  16  11    20116.98    20844.23    655.33 o 
 -14  17  11    22679.81    22692.75    764.07 o 
 -11  17  11     2498.74     2450.09    197.39 o 
  -8  17  11      755.94      942.96    145.88 o 
  -5  17  11     3226.65     2988.26    186.64 o 
  -2  17  11    20661.20    19297.80    538.85 o 
 -13  18  11    20624.67    19290.33   1068.42 o 
 -10  18  11     5295.47     5586.88    274.59 o 
  -7  18  11     8415.83     8657.24    310.67 o 
   0   0  12   811039.81   855077.38  19549.91 o 
   1   1  12    75755.97    76071.71    611.67 o 
  -1   2  12    61793.45    62750.07    525.87 o 
   2   2  12    87967.59    88881.48    694.02 o 
  -3   3  12   122778.29   121932.63    920.62 o 
   0   3  12   709203.69   701998.13   5593.38 o 
   3   3  12   138833.70   137157.81   1112.17 o 
  -5   4  12   444485.69   448757.44   3370.32 o 
  -2   4  12   122175.35   119605.96    936.10 o 
   1   4  12        2.01      348.21     52.21 o 
   4   4  12   417331.03   416342.97   3503.20 o 
  -7   5  12    32186.09    32638.82    327.57 o 
  -4   5  12   193098.53   193133.73   1480.68 o 
  -1   5  12   408955.53   408341.66   3190.70 o 
   2   5  12    24206.82    24278.30    271.14 o 
   5   5  12    28698.77    28942.46    324.03 o 
  -9   6  12     3786.96     4176.89     98.57 o 
  -6   6  12    43431.99    43168.16    383.24 o 
  -3   6  12    32382.54    32086.65    286.05 o 
   0   6  12      667.97      965.18     54.54 o 
   3   6  12    81029.60    81327.30    825.54 o 
   6   6  12     1024.52     1388.12    158.65 o 
 -11   7  12   129935.07   127956.16   1409.57 o 
  -8   7  12    30881.65    30417.02    323.89 o 
  -5   7  12   282214.06   285177.13   2406.26 o 
  -2   7  12     9017.78     9167.12    127.37 o 
   1   7  12    33427.07    34167.79    418.48 o 
   4   7  12    19444.91    19450.32    362.17 o 
   7   7  12     1208.31     1431.19    122.98 o 
 -13   8  12    75030.65    74287.88    964.24 o 
 -10   8  12    46747.84    46270.10    529.20 o 
  -7   8  12    60228.46    59878.34    546.93 o 
  -4   8  12    20477.32    20928.20    243.18 o 
  -1   8  12   424370.13   428561.00   3906.02 o 
   2   8  12    78791.43    77956.09    896.54 o 
   5   8  12    11277.09    11345.18    269.93 o 
   8   8  12    12272.67    12274.54    330.97 o 
 -15   9  12    25995.46    25961.71    471.12 o 
 -12   9  12    37313.98    36685.91    467.04 o 
  -9   9  12    61937.43    62170.20    633.51 o 
  -6   9  12   146046.48   144649.69   1299.22 o 
  -3   9  12     1080.14     1536.15     89.91 o 
   0   9  12      603.49     1071.50    111.24 o 
   3   9  12   159353.06   157660.69   1869.93 o 
   6   9  12    91894.48    88840.09   1324.70 o 
   9   9  12      573.12      562.59    135.64 o 
 -17  10  12     3332.87     3675.81    208.90 o 
 -14  10  12      232.01      517.95    140.06 o 
 -11  10  12   104103.71   102870.45   1136.00 o 
  -8  10  12   112932.02   112118.08   1104.13 o 
  -5  10  12     1557.78     1813.25     84.76 o 
  -2  10  12    57770.70    57750.41    673.03 o 
   1  10  12     9920.68    10193.37    222.65 o 
   4  10  12       21.85      277.22    112.52 o 
   7  10  12    15016.64    15103.76    367.06 o 
 -16  11  12    61662.50    60289.47    924.37 o 
 -13  11  12     9921.66    10043.01    252.50 o 
 -10  11  12    22976.35    23220.80    315.11 o 
  -7  11  12    60661.50    60178.89    669.92 o 
  -4  11  12   111975.10   110257.96   1293.34 o 
  -1  11  12     6838.66     7331.80    173.66 o 
   2  11  12     1360.78     1736.06    161.17 o 
   5  11  12     7606.92     8179.67    293.07 o 
 -18  12  12      899.23      846.00    172.77 o 
 -15  12  12      554.51      693.41    124.06 o 
 -12  12  12    34036.08    33942.93    535.46 o 
  -9  12  12     8945.54     9292.57    182.20 o 
  -6  12  12   107922.98   108650.34   1130.95 o 
  -3  12  12      131.55      407.10     81.50 o 
   0  12  12    49326.10    49294.74    714.09 o 
   3  12  12     6249.72     6708.00    263.03 o 
   6  12  12    15502.92    15347.93    471.01 o 
 -17  13  12     3450.71     3749.77    233.13 o 
 -14  13  12      439.70      865.87    142.12 o 
 -11  13  12    16421.47    16242.92    296.69 o 
  -8  13  12        9.59      324.93     75.31 o 
  -5  13  12     9478.61     9437.39    222.97 o 
  -2  13  12    95688.41    97371.10   1340.49 o 
   1  13  12    38288.38    37706.20    604.83 o 
   4  13  12     2430.78     2509.05    189.81 o 
 -16  14  12    47319.30    47123.58    875.27 o 
 -13  14  12    27683.51    29088.09    747.89 o 
 -10  14  12     1154.81     1642.03    124.45 o 
  -7  14  12    28613.94    27641.44    464.33 o 
  -4  14  12    21645.91    21858.93    398.94 o 
  -1  14  12     8278.20     8597.47    271.75 o 
   2  14  12    25730.15    25250.97    507.15 o 
 -15  15  12      102.92      209.19    146.79 o 
 -12  15  12    73331.42    73875.36   1290.80 o 
  -9  15  12    68559.74    67542.98    943.69 o 
  -6  15  12     5896.51     6194.09    244.32 o 
  -3  15  12     4345.48     4775.82    223.39 o 
   0  15  12    32489.71    32901.48    681.70 o 
 -14  16  12       66.04      405.56    196.54 o 
 -11  16  12     3124.05     3417.50    212.87 o 
  -8  16  12    30429.75    30575.60    569.33 o 
  -5  16  12    55884.83    56480.23    870.95 o 
  -2  16  12     2654.68     3191.39    213.54 o 
 -13  17  12     1270.72     1727.05    337.87 o 
 -10  17  12      112.29      409.58    142.26 o 
  -7  17  12    11136.38    11305.58    333.44 o 
  -4  17  12      939.67     1072.46    147.99 o 
 -12  18  12    14380.77    14625.37    496.60 o 
  -9  18  12    11495.89    11959.19    361.50 o 
  -6  18  12     1053.27     1244.13    195.85 o 
  -1   1  13    18162.42    17937.59    169.36 o 
  -3   2  13    29357.19    28829.05    243.10 o 
   0   2  13       11.71      192.56     25.84 o 
  -5   3  13     5273.01     5381.05     80.84 o 
  -2   3  13     9012.11     8649.34    101.11 o 
   1   3  13    10537.91    10820.73    123.66 o 
  -7   4  13      789.83      990.31     52.54 o 
  -4   4  13     5246.60     5573.11    119.69 o 
  -1   4  13    16103.85    15736.93    162.99 o 
   2   4  13     1255.77     1654.36     56.52 o 
  -9   5  13    10078.43    10306.88    155.98 o 
  -6   5  13    14128.70    13937.65    162.26 o 
  -3   5  13       56.81      248.64     31.22 o 
   0   5  13     5074.96     5127.88     99.78 o 
   3   5  13    48178.10    47436.60    475.00 o 
 -11   6  13     4606.73     4755.70    138.26 o 
  -8   6  13    74458.45    74738.13    688.81 o 
  -5   6  13       25.13       80.01     33.10 o 
  -2   6  13    22351.28    21925.48    220.56 o 
   1   6  13    17249.62    17130.36    221.94 o 
   4   6  13       89.05      241.27     59.17 o 
 -13   7  13    20278.14    20260.63    384.81 o 
 -10   7  13      207.21      323.10     54.50 o 
  -7   7  13     3561.22     4013.08     87.69 o 
  -4   7  13    35776.21    36262.77    351.48 o 
  -1   7  13      948.75     1162.58     58.39 o 
   2   7  13     8319.81     8585.75    166.45 o 
   5   7  13    15079.73    15402.31    279.80 o 
 -15   8  13    13931.84    13535.61    327.12 o 
 -12   8  13     2429.04     2497.20    111.92 o 
  -9   8  13     9908.20     9991.68    158.31 o 
  -6   8  13       25.81      204.84     44.36 o 
  -3   8  13    16403.93    16712.46    217.67 o 
   0   8  13    20277.42    20543.68    282.27 o 
   3   8  13    10598.69    10795.90    246.12 o 
   6   8  13    14473.04    14195.75    342.51 o 
 -17   9  13      945.53     1309.08    149.30 o 
 -14   9  13    40243.17    40034.32    615.21 o 
 -11   9  13    45960.48    46022.37    555.33 o 
  -8   9  13        2.18      198.65     48.79 o 
  -5   9  13     8933.92     8821.32    150.98 o 
  -2   9  13    15145.09    14687.15    209.16 o 
   1   9  13    21189.46    21744.12    339.61 o 
   4   9  13    29245.88    29718.90    504.68 o 
   7   9  13    10732.33    10980.82    293.42 o 
 -16  10  13     2583.97     2670.67    179.31 o 
 -13  10  13    28544.93    28598.04    429.21 o 
 -10  10  13     5954.87     6172.14    153.64 o 
  -7  10  13    27073.63    27144.66    315.75 o 
  -4  10  13       38.94      248.45     53.89 o 
  -1  10  13    16081.16    16428.27    262.20 o 
   2  10  13    20017.55    20541.06    379.52 o 
   5  10  13     8976.03     9222.14    325.62 o 
   8  10  13    44837.52    44359.07   1004.81 o 
 -18  11  13     1290.33     1081.04    178.12 o 
 -15  11  13      359.44      528.16    119.38 o 
 -12  11  13    11567.11    11398.18    274.73 o 
  -9  11  13    42116.88    42209.49    479.87 o 
  -6  11  13     3346.51     3393.28    115.14 o 
  -3  11  13    12505.62    12646.00    232.16 o 
   0  11  13      163.89      349.14     78.21 o 
   3  11  13     1387.67     1497.91    142.00 o 
   6  11  13     2123.51     2300.04    169.12 o 
 -17  12  13      101.90      159.12    141.82 o 
 -14  12  13     3527.17     3749.54    193.40 o 
 -11  12  13     7432.74     7611.58    198.35 o 
  -8  12  13    40779.22    40254.48    498.41 o 
  -5  12  13    19110.60    18686.12    280.20 o 
  -2  12  13    15299.51    15248.68    289.37 o 
   1  12  13    10227.17    10512.23    286.62 o 
   4  12  13     1747.65     1947.53    183.91 o 
 -16  13  13    33167.44    33537.29    648.92 o 
 -13  13  13       12.05      153.05    109.77 o 
 -10  13  13       38.24       98.89     84.44 o 
  -7  13  13     1976.82     2019.84    117.91 o 
  -4  13  13    39642.21    39412.14    600.72 o 
  -1  13  13    17518.17    17871.00    378.39 o 
   2  13  13    21687.86    22892.88    506.86 o 
 -15  14  13    43364.88    42650.73    870.90 o 
 -12  14  13    27803.53    28079.87    528.05 o 
  -9  14  13     1621.41     1670.67    125.69 o 
  -6  14  13     7461.97     7703.92    236.80 o 
  -3  14  13       59.52       82.28     94.94 o 
   0  14  13    20990.97    20137.51    439.43 o 
   3  14  13    22501.91    20478.12    637.78 o 
 -14  15  13     1380.50     1567.72    185.71 o 
 -11  15  13    17320.48    17087.07    356.23 o 
  -8  15  13     6375.90     6120.54    248.94 o 
  -5  15  13     7065.16     7470.49    262.28 o 
  -2  15  13     4741.43     4818.61    230.77 o 
   1  15  13      136.46      275.63    145.87 o 
 -13  16  13    17205.12    17156.39    504.57 o 
 -10  16  13     2836.83     2819.10    191.99 o 
  -7  16  13    16130.01    16206.54    408.21 o 
  -4  16  13     2253.04     2463.80    186.44 o 
  -1  16  13    15227.84    14378.10    461.84 o 
 -12  17  13    24125.27    22897.97    678.00 o 
  -9  17  13    26576.81    26115.63    549.10 o 
  -6  17  13      826.13      823.07    153.22 o 
  -3  17  13    20579.57    21460.04    702.23 o 
 -11  18  13     1334.65     1260.33    230.62 o 
  -8  18  13    17958.54    16756.06    531.58 o 
   0   1  14    88350.64    86908.93    698.24 o 
  -2   2  14   274924.13   276181.53   2078.16 o 
   1   2  14   416369.78   416687.66   3104.43 o 
  -4   3  14     2965.56     3560.31     89.54 o 
  -1   3  14    44241.61    43848.99    369.64 o 
   2   3  14     3176.05     3512.16     90.98 o 
  -6   4  14    67085.91    67342.73    577.48 o 
  -3   4  14   267629.59   264711.09   2000.19 o 
   0   4  14    19753.18    19702.51    206.80 o 
   3   4  14     4957.32     5388.91    123.02 o 
  -8   5  14    78132.16    78335.43    717.17 o 
  -5   5  14    87248.15    85888.35    741.89 o 
  -2   5  14    71818.43    70757.02    597.12 o 
   1   5  14   478546.53   475949.75   4040.68 o 
   4   5  14    86839.95    87572.30    830.90 o 
 -10   6  14    41085.25    40190.73    466.87 o 
  -7   6  14   261190.61   261131.97   2166.46 o 
  -4   6  14   251861.58   253616.36   2059.52 o 
  -1   6  14    22974.63    22477.79    237.69 o 
   2   6  14      369.02      651.61     65.11 o 
   5   6  14   197628.09   193068.98   2117.10 o 
 -12   7  14      273.23      382.07     82.21 o 
  -9   7  14    70344.27    70240.48    708.45 o 
  -6   7  14    27100.51    28119.40    305.04 o 
  -3   7  14    33949.56    33734.53    324.60 o 
   0   7  14   122582.52   122973.21   1171.80 o 
   3   7  14       42.81      262.63     65.81 o 
   6   7  14    12131.01    12163.93    286.48 o 
 -14   8  14    75085.82    73344.39   1002.87 o 
 -11   8  14    24542.22    24298.01    336.45 o 
  -8   8  14    59903.09    59446.88    644.95 o 
  -5   8  14    33818.36    34095.02    372.11 o 
  -2   8  14    32413.52    32373.16    360.64 o 
   1   8  14    11542.63    11733.23    197.66 o 
   4   8  14      245.84      676.28    122.27 o 
   7   8  14      993.39     1485.91    142.32 o 
 -16   9  14    17196.69    17366.62    391.72 o 
 -13   9  14      889.11     1512.77    155.31 o 
 -10   9  14    82477.69    82627.09    884.38 o 
  -7   9  14    64614.68    63834.84    679.96 o 
  -4   9  14   293877.50   289401.91   2650.34 o 
  -1   9  14     4061.76     4484.60    124.38 o 
   2   9  14    19648.47    19598.39    331.76 o 
   5   9  14    28400.42    28031.62    747.90 o 
   8   9  14    20771.06    21434.40    472.22 o 
 -18  10  14     8707.18     8208.91    364.52 o 
 -15  10  14    12520.20    12024.34    321.95 o 
 -12  10  14    40734.96    41280.01    586.92 o 
  -9  10  14    44385.48    44823.39    556.70 o 
  -6  10  14     8296.99     8297.46    160.75 o 
  -3  10  14    24552.97    25286.30    376.93 o 
   0  10  14   232813.50   233692.56   2535.54 o 
   3  10  14    46964.93    45897.54    759.58 o 
   6  10  14     1895.64     1996.31    162.87 o 
 -17  11  14      799.13     1106.42    152.83 o 
 -14  11  14    79947.73    78139.99   1235.43 o 
 -11  11  14    38241.11    38021.75    483.52 o 
  -8  11  14    11469.16    11567.03    227.84 o 
  -5  11  14    68146.11    66038.66    713.16 o 
  -2  11  14    10736.35    11035.63    257.68 o 
   1  11  14     4548.23     4901.71    208.44 o 
   4  11  14    62203.01    63296.88   1061.51 o 
   7  11  14    33933.98    32124.68    941.79 o 
 -16  12  14     6788.57     7001.51    272.13 o 
 -13  12  14      289.04      620.73    105.12 o 
 -10  12  14   128922.07   127701.96   1420.88 o 
  -7  12  14    71989.60    71715.38    828.48 o 
  -4  12  14     4046.88     4360.10    144.88 o 
  -1  12  14    11672.87    11506.76    262.70 o 
   2  12  14    14956.54    15309.74    338.47 o 
   5  12  14      175.82      398.75    123.49 o 
 -15  13  14    41156.95    41036.26    712.14 o 
 -12  13  14     6770.29     7196.27    267.60 o 
  -9  13  14    39196.55    39039.67    527.99 o 
  -6  13  14    25154.06    25245.24    408.52 o 
  -3  13  14    57160.37    56060.07    960.80 o 
   0  13  14    14073.79    14502.55    349.52 o 
   3  13  14     6946.68     7158.33    310.35 o 
 -17  14  14        0.06       25.41    259.14 o 
 -14  14  14     3189.92     3302.11    208.30 o 
 -11  14  14     4272.10     4397.74    197.73 o 
  -8  14  14     6276.37     6613.15    206.74 o 
  -5  14  14    81295.39    81804.88   1224.08 o 
  -2  14  14     2963.02     3131.93    175.36 o 
   1  14  14    12635.83    13238.91    379.87 o 
 -16  15  14     2021.84     2071.08    238.15 o 
 -13  15  14      273.41      432.13    145.09 o 
 -10  15  14    30123.24    29696.81    505.42 o 
  -7  15  14    16152.76    16513.67    402.15 o 
  -4  15  14     4066.28     4569.94    224.45 o 
  -1  15  14    44839.39    44300.41    789.47 o 
 -15  16  14    60808.21    59060.11   1378.39 o 
 -12  16  14    26589.58    28206.27    714.32 o 
  -9  16  14     3351.64     3601.63    210.62 o 
  -6  16  14    20655.11    20585.85    468.34 o 
  -3  16  14    41903.30    42284.37    734.24 o 
 -14  17  14       26.44      562.67    493.77 o 
 -11  17  14    37716.25    36539.96    830.15 o 
  -8  17  14    35935.48    36620.37    692.22 o 
  -5  17  14     4867.90     4585.12    250.61 o 
 -10  18  14     5199.99     4795.11    419.42 o 
  -7  18  14     1033.02     1573.57    285.84 o 
   0   0  15    15762.07    15485.85    291.99 o 
   1   1  15     2924.10     3154.04     63.15 o 
  -1   2  15      419.86      515.62     36.00 o 
   2   2  15      928.67      936.72     44.06 o 
  -3   3  15      825.44     1035.96     40.86 o 
   0   3  15    25938.91    26155.19    247.11 o 
   3   3  15    35706.97    35780.24    337.54 o 
  -5   4  15      347.52      528.71     39.14 o 
  -2   4  15    11789.16    12064.69    136.70 o 
   1   4  15     1150.67     1270.25     54.18 o 
   4   4  15    15822.08    15949.60    197.17 o 
  -7   5  15     1360.32     1512.43     60.54 o 
  -4   5  15    23874.65    23916.41    234.38 o 
  -1   5  15        4.51      180.20     37.47 o 
   2   5  15     2539.48     2709.48     83.33 o 
   5   5  15     6818.23     6966.05    148.72 o 
  -9   6  15     8194.83     8369.00    139.99 o 
  -6   6  15        0.53      117.87     39.92 o 
  -3   6  15     5885.97     6078.58     99.80 o 
   0   6  15    17451.03    16783.29    208.92 o 
   3   6  15    21075.22    20763.29    276.67 o 
   6   6  15    19757.65    19118.45    344.50 o 
 -11   7  15    46033.30    45094.41    547.27 o 
  -8   7  15     1021.01     1241.62     67.67 o 
  -5   7  15    35627.63    35661.29    384.01 o 
  -2   7  15     7938.52     7803.78    129.32 o 
   1   7  15     3097.82     3357.76    107.52 o 
   4   7  15    21918.45    21641.46    340.11 o 
   7   7  15    25580.09    25527.48    465.53 o 
 -13   8  15     2700.89     2902.82    154.38 o 
 -10   8  15    22005.74    22128.34    281.22 o 
  -7   8  15    58004.14    57969.36    611.10 o 
  -4   8  15       37.53      172.48     54.35 o 
  -1   8  15    15132.63    15837.11    217.23 o 
   2   8  15    12826.99    12977.39    233.29 o 
   5   8  15     2012.30     2099.37    150.12 o 
   8   8  15     8113.84     7990.68    281.08 o 
 -15   9  15     4753.37     5164.87    220.58 o 
 -12   9  15     7446.09     7353.72    187.54 o 
  -9   9  15     1316.30     1352.60     81.19 o 
  -6   9  15    11545.91    11845.05    183.26 o 
  -3   9  15    27208.56    27439.07    373.09 o 
   0   9  15     5318.68     5370.17    148.48 o 
   3   9  15     7040.49     7550.26    243.34 o 
   6   9  15      912.63     1308.35    139.44 o 
 -17  10  15    54762.15    54391.82    936.56 o 
 -14  10  15    14992.17    15252.02    313.00 o 
 -11  10  15     1116.89     1036.20     91.86 o 
  -8  10  15     3797.16     3750.70    120.99 o 
  -5  10  15     5175.29     5274.67    137.61 o 
  -2  10  15    32749.44    32260.84    409.79 o 
   1  10  15    21615.40    21572.19    343.20 o 
   4  10  15    22547.81    22913.00    447.94 o 
   7  10  15    10089.72    10438.05    315.28 o 
 -16  11  15     2223.42     2347.06    206.04 o 
 -13  11  15    33746.23    34129.36    511.01 o 
 -10  11  15    32674.40    33024.27    461.92 o 
  -7  11  15     1778.46     1817.07     97.27 o 
  -4  11  15    10212.42    10108.41    198.76 o 
  -1  11  15    12375.19    12558.28    259.13 o 
   2  11  15    22228.94    22395.46    416.53 o 
   5  11  15    29735.42    30386.17    574.15 o 
 -15  12  15    10819.55    11252.43    300.04 o 
 -12  12  15    18119.90    17923.27    347.07 o 
  -9  12  15    14058.82    14012.01    258.92 o 
  -6  12  15    20070.65    20078.47    312.73 o 
  -3  12  15      822.08      854.49     99.73 o 
   0  12  15     2240.16     2462.76    151.55 o 
   3  12  15     4619.41     4664.15    219.36 o 
 -17  13  15     8239.88     7432.56    569.95 o 
 -14  13  15     8201.63     8629.77    297.93 o 
 -11  13  15    20978.89    20133.44    383.17 o 
  -8  13  15    12035.78    12301.99    261.12 o 
  -5  13  15    14547.97    14594.31    326.07 o 
  -2  13  15     3436.97     3816.14    186.41 o 
   1  13  15     4694.52     4666.74    214.99 o 
   4  13  15      199.65      452.86    171.31 o 
 -16  14  15     3030.86     3023.82    257.30 o 
 -13  14  15     2650.59     2506.29    191.54 o 
 -10  14  15    13614.32    13770.50    314.64 o 
  -7  14  15    37817.80    37437.96    615.81 o 
  -4  14  15    12642.54    12363.22    305.58 o 
  -1  14  15    17096.55    17093.34    392.07 o 
   2  14  15     5574.98     6032.17    280.02 o 
 -15  15  15    17089.34    17931.85    674.36 o 
 -12  15  15     7871.98     7489.05    291.85 o 
  -9  15  15      233.02      441.61    116.87 o 
  -6  15  15     5768.47     5852.61    239.68 o 
  -3  15  15    30910.61    31249.08    556.40 o 
   0  15  15     9563.83     9291.18    344.10 o 
 -14  16  15    28071.73    28269.70    843.28 o 
 -11  16  15     8150.13     8170.53    317.92 o 
  -8  16  15    10362.45    10414.00    333.67 o 
  -5  16  15      710.70      799.12    151.09 o 
  -2  16  15     1753.58     1816.69    194.29 o 
 -13  17  15      226.22      129.95    280.12 o 
 -10  17  15    19887.72    20150.72    553.11 o 
  -7  17  15      551.83      573.13    148.66 o 
  -4  17  15    17900.83    17412.23    691.69 o 
  -1   1  16   142801.39   143824.23   1220.26 o 
  -3   2  16    44525.30    44607.85    388.68 o 
   0   2  16    56889.75    56520.44    482.64 o 
  -5   3  16   346352.16   347837.28   2806.70 o 
  -2   3  16   228456.16   226789.36   1745.32 o 
   1   3  16    74703.37    73566.14    647.85 o 
  -7   4  16       59.23      359.52     53.19 o 
  -4   4  16      325.81      809.30     77.17 o 
  -1   4  16    76965.77    76309.13    640.04 o 
   2   4  16   119826.25   119502.29   1040.41 o 
  -9   5  16    42129.53    42166.80    452.08 o 
  -6   5  16    93825.72    93771.84    811.89 o 
  -3   5  16     2760.83     2966.86     75.82 o 
   0   5  16     1523.27     1889.44     69.41 o 
   3   5  16    14696.95    15047.52    208.79 o 
 -11   6  16      682.16      822.08     88.09 o 
  -8   6  16    65592.73    65530.58    632.05 o 
  -5   6  16   111896.19   111852.28   1006.95 o 
  -2   6  16   351456.78   350667.13   2854.75 o 
   1   6  16     9470.00     9691.83    153.95 o 
   4   6  16        4.55      202.18     69.34 o 
 -13   7  16    36736.98    35887.12    583.91 o 
 -10   7  16   161607.05   161422.61   1554.37 o 
  -7   7  16    73072.38    73009.82    823.40 o 
  -4   7  16    42917.41    42277.63    421.63 o 
  -1   7  16    55972.09    55609.27    556.87 o 
   2   7  16   371548.25   374516.34   3781.64 o 
   5   7  16    61119.07    60140.02    826.94 o 
 -15   8  16     1796.58     2144.12    160.25 o 
 -12   8  16    45296.24    44497.07    596.36 o 
  -9   8  16    32145.05    32973.99    369.79 o 
  -6   8  16    75208.54    75434.89    760.78 o 
  -3   8  16   125527.52   124138.65   1198.70 o 
   0   8  16     1953.01     2237.64     89.90 o 
   3   8  16      357.23      761.77     93.88 o 
   6   8  16    88277.28    87056.93   1206.33 o 
 -17   9  16    33894.65    33855.56    612.18 o 
 -14   9  16     9900.30    10294.86    257.44 o 
 -11   9  16     6362.21     6662.61    169.40 o 
  -8   9  16    82752.42    83401.81    909.10 o 
  -5   9  16    27248.15    27483.78    346.66 o 
  -2   9  16      298.38      532.30     68.44 o 
   1   9  16    10855.38    11073.13    241.28 o 
   4   9  16      167.64      549.00     95.77 o 
   7   9  16     7284.78     7384.19    287.10 o 
 -16  10  16    11812.34    11976.34    358.56 o 
 -13  10  16    49290.04    49615.31    679.99 o 
 -10  10  16    38871.63    38558.46    500.22 o 
  -7  10  16   102359.77   102540.02   1048.97 o 
  -4  10  16    30848.33    30121.41    392.06 o 
  -1  10  16    27640.66    27643.01    468.57 o 
   2  10  16    39632.55    40185.70    654.86 o 
   5  10  16    18074.23    18752.57    413.37 o 
 -15  11  16    10906.44    11014.84    335.70 o 
 -12  11  16     5522.58     6372.67    322.64 o 
  -9  11  16    18477.04    18545.24    301.19 o 
  -6  11  16    36811.45    36898.70    491.26 o 
  -3  11  16   196454.08   196989.06   2030.02 o 
   0  11  16     9964.43    10089.93    254.16 o 
   3  11  16     7402.35     7432.55    258.72 o 
   6  11  16    18272.19    18368.42    426.39 o 
 -17  12  16    31885.04    31515.23    808.24 o 
 -14  12  16    12112.66    12014.89    295.20 o 
 -11  12  16    12769.42    12803.10    272.51 o 
  -8  12  16    70300.58    70476.16    847.52 o 
  -5  12  16     6302.81     6378.19    185.66 o 
  -2  12  16    14539.55    14634.52    411.53 o 
   1  12  16   113432.89   112836.34   1530.24 o 
   4  12  16    34951.91    34411.95    642.72 o 
 -16  13  16      933.03      970.42    158.88 o 
 -13  13  16    94620.05    95033.20   1416.99 o 
 -10  13  16    24466.21    24460.04    478.60 o 
  -7  13  16       26.87      136.74     86.30 o 
  -4  13  16    44514.64    43765.41    690.65 o 
  -1  13  16    32511.73    32329.39    556.11 o 
   2  13  16     1427.82     1516.73    162.20 o 
 -15  14  16     3688.93     3721.96    238.77 o 
 -12  14  16     4538.29     4974.59    231.26 o 
  -9  14  16    63534.70    63497.39    842.83 o 
  -6  14  16    35673.60    34879.36    589.04 o 
  -3  14  16    13140.03    13871.35    332.95 o 
   0  14  16      109.91      511.06    192.23 o 
 -14  15  16    12933.10    13317.64    432.08 o 
 -11  15  16     2139.86     2403.35    171.85 o 
  -8  15  16    31596.25    32046.04    579.53 o 
  -5  15  16     1789.34     2176.68    166.01 o 
  -2  15  16    12755.81    13413.82    358.24 o 
 -13  16  16    14735.69    15241.76    508.59 o 
 -10  16  16     2809.24     2862.27    204.57 o 
  -7  16  16      873.08     1462.70    174.69 o 
  -4  16  16    32636.30    32286.62    658.86 o 
 -12  17  16      784.52      877.92    216.07 o 
  -9  17  16    32252.50    32385.49    663.98 o 
  -6  17  16    37940.31    37349.16    862.35 o 
   0   1  17      828.07     1014.48     48.71 o 
  -2   2  17    26627.93    26758.24    264.56 o 
   1   2  17      329.96      342.62     38.32 o 
  -4   3  17      633.25      828.07     47.23 o 
  -1   3  17     1318.20     1536.04     53.75 o 
   2   3  17    13977.01    13904.08    179.20 o 
  -6   4  17       36.27      139.10     41.12 o 
  -3   4  17    14142.69    13848.49    163.91 o 
   0   4  17    11427.50    11421.51    153.65 o 
   3   4  17      650.52      845.09     57.80 o 
  -8   5  17    12181.79    12518.05    179.77 o 
  -5   5  17    45806.39    46101.22    434.84 o 
  -2   5  17     3479.41     3545.85     83.52 o 
   1   5  17    39300.12    39315.05    389.19 o 
   4   5  17    38048.29    37449.33    427.02 o 
 -10   6  17     7729.43     8034.63    165.19 o 
  -7   6  17    26152.14    25721.86    297.10 o 
  -4   6  17     3487.02     3955.91     94.96 o 
  -1   6  17    12778.27    13284.83    178.11 o 
   2   6  17      855.36      923.03     69.79 o 
   5   6  17    14981.64    15130.99    267.80 o 
 -12   7  17     6355.43     6293.34    216.22 o 
  -9   7  17      257.68      338.51     58.57 o 
  -6   7  17      440.89      597.64     64.60 o 
  -3   7  17    16067.00    15301.60    209.59 o 
   0   7  17     7547.30     7631.69    141.69 o 
   3   7  17     7904.23     8233.87    186.03 o 
   6   7  17     4938.91     5121.42    208.76 o 
 -14   8  17     6485.10     6772.25    231.56 o 
 -11   8  17    20030.75    20012.18    313.27 o 
  -8   8  17    20593.69    20297.46    283.59 o 
  -5   8  17      677.55      800.94     66.12 o 
  -2   8  17     9461.06     9306.27    163.02 o 
   1   8  17    16019.96    16197.80    248.29 o 
   4   8  17    27118.34    27441.32    444.24 o 
   7   8  17    38143.19    38428.57    663.27 o 
 -16   9  17     1710.54     1940.24    166.85 o 
 -13   9  17    31602.71    31944.69    542.56 o 
 -10   9  17    34932.82    35127.32    443.69 o 
  -7   9  17     2383.10     2556.78    104.29 o 
  -4   9  17    31491.70    30839.99    385.82 o 
  -1   9  17     1175.56     1523.80     86.03 o 
   2   9  17      639.00      856.29    104.39 o 
   5   9  17    11920.49    12151.43    323.60 o 
   8   9  17    12330.46    12819.17    390.16 o 
 -15  10  17    13232.44    12696.92    323.16 o 
 -12  10  17       62.02      195.72     87.22 o 
  -9  10  17    27733.87    27554.52    388.41 o 
  -6  10  17    25476.97    25322.20    331.01 o 
  -3  10  17     1508.08     1528.70     96.39 o 
   0  10  17    16305.97    16876.52    298.43 o 
   3  10  17      735.48      904.97    117.29 o 
   6  10  17     1143.65     1034.96    148.46 o 
 -17  11  17     5888.28     5988.76    462.48 o 
 -14  11  17      877.00     1030.98    136.54 o 
 -11  11  17      864.41      948.89    104.06 o 
  -8  11  17     1765.45     1872.80    110.84 o 
  -5  11  17    34365.27    34326.88    451.42 o 
  -2  11  17     7598.83     7582.73    206.23 o 
   1  11  17    19410.59    19119.62    392.77 o 
   4  11  17     7516.36     8285.96    274.97 o 
 -16  12  17    51630.00    50728.84   1037.29 o 
 -13  12  17    14379.30    14464.11    331.55 o 
 -10  12  17    12653.82    12158.01    283.56 o 
  -7  12  17     6052.39     6263.12    199.20 o 
  -4  12  17      229.98      429.66     94.13 o 
  -1  12  17    35829.66    35740.30    592.79 o 
   2  12  17    10236.28    10597.71    290.62 o 
 -15  13  17     1420.59     1813.40    178.31 o 
 -12  13  17    23184.27    22694.56    504.41 o 
  -9  13  17    17403.40    17346.96    332.30 o 
  -6  13  17    10326.77    10420.63    256.59 o 
  -3  13  17     5408.09     5429.64    222.00 o 
   0  13  17      722.29      847.26    139.80 o 
   3  13  17    19025.08    19649.98    509.43 o 
 -14  14  17    15831.90    15656.17    448.15 o 
 -11  14  17     2643.83     2565.79    160.77 o 
  -8  14  17     9526.10     9385.26    258.22 o 
  -5  14  17     2604.01     2778.07    178.01 o 
  -2  14  17    11169.78    10867.15    296.40 o 
   1  14  17       87.51       83.14    124.65 o 
 -13  15  17    19464.54    19697.97    488.43 o 
 -10  15  17    26587.45    25969.51    484.42 o 
  -7  15  17     1297.42     1322.27    149.48 o 
  -4  15  17    14016.34    14067.69    369.71 o 
  -1  15  17      462.33      620.90    137.47 o 
 -12  16  17      685.29      939.74    187.26 o 
  -9  16  17    19284.53    18173.54    458.96 o 
  -6  16  17    35328.55    35229.18    677.84 o 
  -3  16  17      801.10      893.16    176.99 o 
 -11  17  17     9759.09     9796.22    561.06 o 
  -8  17  17      161.44      141.76    154.27 o 
   0   0  18   218132.61   216298.50   3246.84 o 
   1   1  18    39344.38    39077.05    375.50 o 
  -1   2  18    47151.45    47073.89    434.19 o 
   2   2  18    81934.76    81225.13    704.75 o 
  -3   3  18   127313.38   125978.83   1060.46 o 
   0   3  18   384309.53   384529.63   3075.42 o 
   3   3  18    56248.50    56240.52    535.42 o 
  -5   4  18   102293.16   101956.95    904.53 o 
  -2   4  18    79592.41    78107.24    683.03 o 
   1   4  18    31835.76    32124.84    349.88 o 
   4   4  18   302060.41   301180.47   2897.40 o 
  -7   5  18    28211.09    28714.40    318.58 o 
  -4   5  18   132919.16   131418.92   1216.42 o 
  -1   5  18   113838.62   113882.16   1024.77 o 
   2   5  18    68744.87    70124.25    671.95 o 
   5   5  18     8810.95     9130.84    195.11 o 
  -9   6  18    11555.42    11568.07    214.02 o 
  -6   6  18    10661.92    10570.55    165.03 o 
  -3   6  18     6001.13     6315.26    116.61 o 
   0   6  18     1008.21     1382.83     86.58 o 
   3   6  18    15177.15    16304.29    250.68 o 
   6   6  18    20594.90    19849.24    371.01 o 
 -11   7  18    32443.69    32166.43    468.02 o 
  -8   7  18    97277.80    96791.42    950.72 o 
  -5   7  18   167015.63   164425.08   1609.99 o 
  -2   7  18       79.67      533.20     81.96 o 
   1   7  18      186.67      617.91     76.67 o 
   4   7  18    50167.79    50651.76    687.54 o 
   7   7  18     5219.39     5468.16    222.53 o 
 -13   8  18    68321.54    66365.77    963.14 o 
 -10   8  18    16049.09    16477.95    256.51 o 
  -7   8  18    16924.58    17100.17    254.63 o 
  -4   8  18    98551.20    98017.95   1049.75 o 
  -1   8  18   330014.63   325979.34   3174.92 o 
   2   8  18    25575.63    25485.59    358.07 o 
   5   8  18     5531.53     5808.81    224.34 o 
   8   8  18    20350.07    21047.36    459.37 o 
 -15   9  18    28148.80    27889.45    555.09 o 
 -12   9  18    36497.80    36395.16    592.32 o 
  -9   9  18    58853.98    59234.84    668.72 o 
  -6   9  18    73219.17    72671.30    790.74 o 
  -3   9  18     2980.24     3343.21    127.03 o 
   0   9  18    18873.12    19151.14    286.58 o 
   3   9  18   149629.50   147528.22   1903.01 o 
   6   9  18    37989.20    37875.87    688.02 o 
 -17  10  18     5065.90     4803.43    537.48 o 
 -14  10  18     3395.67     4165.18    214.73 o 
 -11  10  18    61337.24    60053.59    763.26 o 
  -8  10  18    27667.39    27931.18    375.00 o 
  -5  10  18     1562.70     2000.87    120.73 o 
  -2  10  18    41952.94    41555.63    531.61 o 
   1  10  18      211.53      831.52    179.69 o 
   4  10  18      530.93      558.67    134.73 o 
   7  10  18    13614.54    12586.33    605.83 o 
 -16  11  18    21926.87    21639.85    623.27 o 
 -13  11  18    24808.37    24402.06    458.82 o 
 -10  11  18    10754.95    11012.26    256.29 o 
  -7  11  18    51975.57    51698.14    640.53 o 
  -4  11  18    15719.16    15848.25    287.25 o 
  -1  11  18    32843.77    33068.66    542.10 o 
   2  11  18      675.35      825.17    122.38 o 
   5  11  18      567.56      791.77    145.03 o 
 -15  12  18      751.89     1057.58    160.59 o 
 -12  12  18     7849.62     8299.53    239.38 o 
  -9  12  18    42602.69    42613.52    626.53 o 
  -6  12  18    79169.23    79208.71    983.82 o 
  -3  12  18      726.40     1106.15    121.37 o 
   0  12  18     5427.27     5727.58    228.00 o 
   3  12  18    34062.00    35190.49    720.50 o 
 -14  13  18     5485.38     5890.13    265.12 o 
 -11  13  18    24719.97    25198.94    456.61 o 
  -8  13  18       61.36      293.59    100.99 o 
  -5  13  18    23112.77    24151.99    441.76 o 
  -2  13  18    92384.74    92310.15   1287.55 o 
   1  13  18    22494.37    22703.12    487.45 o 
 -13  14  18    11180.77    11796.77    337.11 o 
 -10  14  18      320.92      558.10    123.09 o 
  -7  14  18    54848.96    54835.75    802.04 o 
  -4  14  18    18388.42    18409.44    407.86 o 
  -1  14  18     4882.52     5432.91    247.26 o 
 -12  15  18    67181.68    68398.37   1471.99 o 
  -9  15  18    16439.66    16852.69    396.98 o 
  -6  15  18     6383.57     6658.50    265.32 o 
  -3  15  18    10934.00    11474.07    327.40 o 
 -11  16  18     6129.02     6276.94    307.51 o 
  -8  16  18    23084.17    22424.99    625.24 o 
  -5  16  18    13536.29    14103.12    394.67 o 
 -10  17  18     1894.37     2538.78    495.46 o 
  -7  17  18    19131.78    20515.09   1633.05 o 
  -1   1  19    20936.73    20364.61    234.25 o 
  -3   2  19    34425.16    34064.08    348.26 o 
   0   2  19     1131.82     1379.46     59.67 o 
  -5   3  19    22767.29    22670.06    256.86 o 
  -2   3  19     1029.92      986.76     56.50 o 
   1   3  19    13177.25    13364.90    176.88 o 
  -7   4  19      903.33      975.74     66.86 o 
  -4   4  19     2033.64     2088.66     78.93 o 
  -1   4  19    22562.23    21966.92    240.59 o 
   2   4  19      542.19      790.63     61.40 o 
  -9   5  19    16080.99    16337.57    254.65 o 
  -6   5  19    17062.81    16504.28    212.74 o 
  -3   5  19      286.69      406.40     51.25 o 
   0   5  19     2053.50     2220.21     79.34 o 
   3   5  19    11667.12    11727.25    195.46 o 
 -11   6  19    12900.67    12626.37    282.69 o 
  -8   6  19    41493.22    41546.46    460.26 o 
  -5   6  19     4744.12     4843.18    122.35 o 
  -2   6  19    39007.86    38197.73    400.75 o 
   1   6  19    13790.26    13672.00    199.23 o 
   4   6  19      189.68      231.72     75.00 o 
 -13   7  19     7304.86     7641.89    264.65 o 
 -10   7  19     1244.54     1456.89    100.64 o 
  -7   7  19    16575.76    17120.01    282.53 o 
  -4   7  19    36491.27    36453.73    418.22 o 
  -1   7  19     2136.94     2136.67     90.19 o 
   2   7  19    28890.44    28955.82    369.62 o 
   5   7  19    12266.43    12694.69    303.26 o 
 -15   8  19     2431.66     2482.13    183.35 o 
 -12   8  19      687.37      713.01    115.45 o 
  -9   8  19     1043.44     1248.47     88.12 o 
  -6   8  19       43.23      117.44     60.24 o 
  -3   8  19    19849.63    19931.46    307.67 o 
   0   8  19     9785.19     9803.73    177.47 o 
   3   8  19     3553.91     3441.55    157.26 o 
   6   8  19     4182.86     4096.02    207.73 o 
 -14   9  19    29947.96    30980.07    592.31 o 
 -11   9  19     9520.95     9701.85    248.54 o 
  -8   9  19     5993.19     5958.86    162.49 o 
  -5   9  19    10912.19    10693.11    214.86 o 
  -2   9  19     1198.22     1379.14     95.59 o 
   1   9  19    24927.99    25003.61    407.13 o 
   4   9  19    14720.20    14671.92    335.83 o 
   7   9  19     6402.31     6538.55    270.86 o 
 -16  10  19    11608.25    11449.43    423.28 o 
 -13  10  19    10052.25    10782.36    304.25 o 
 -10  10  19    19475.70    19058.32    339.20 o 
  -7  10  19    14054.92    14119.87    253.95 o 
  -4  10  19     7043.33     7376.94    184.58 o 
  -1  10  19    26130.23    25891.55    435.63 o 
   2  10  19     3938.31     4271.42    189.48 o 
   5  10  19    22852.11    23980.97    513.52 o 
 -15  11  19      140.41      229.12    152.51 o 
 -12  11  19    21971.83    22760.96    427.40 o 
  -9  11  19    16557.21    16497.23    325.49 o 
  -6  11  19     6973.22     6715.54    198.85 o 
  -3  11  19    11634.67    11935.60    259.20 o 
   0  11  19      567.51      765.88    109.85 o 
   3  11  19     2882.10     2812.03    195.89 o 
 -14  12  19     4821.46     4816.65    254.74 o 
 -11  12  19     8266.24     8387.81    234.01 o 
  -8  12  19    39488.43    38602.27    567.34 o 
  -5  12  19     4295.86     4600.87    181.83 o 
  -2  12  19    17964.42    18199.18    372.32 o 
   1  12  19     4943.88     5584.49    236.41 o 
   4  12  19     2699.30     2492.00    279.55 o 
 -13  13  19     2579.34     2758.54    198.43 o 
 -10  13  19      124.39      173.19    105.54 o 
  -7  13  19    14486.12    14276.67    317.11 o 
  -4  13  19    38007.46    37675.78    656.61 o 
  -1  13  19      662.64      872.68    131.31 o 
   2  13  19    27354.25    27424.88    648.86 o 
 -15  14  19    37617.54    36623.09   2234.94 o 
 -12  14  19     5656.99     6157.42    255.06 o 
  -9  14  19    10249.08     9998.07    291.88 o 
  -6  14  19     7157.16     7599.62    269.46 o 
  -3  14  19     1330.46     1555.28    154.72 o 
   0  14  19    26112.42    26080.59    548.99 o 
 -14  15  19      563.35      579.95    430.65 o 
 -11  15  19    12668.32    12966.61    367.33 o 
  -8  15  19      251.29      389.90    136.50 o 
  -5  15  19    14395.77    14961.30    401.22 o 
  -2  15  19     2729.91     2736.72    224.36 o 
 -10  16  19      417.31      536.78    166.16 o 
  -7  16  19     7651.51     7474.15    325.21 o 
  -4  16  19      464.40      872.83    209.88 o 
   0   1  20   111353.52   110336.56    978.17 o 
  -2   2  20   197999.66   195173.95   1679.07 o 
   1   2  20    96115.51    94517.84    887.79 o 
  -4   3  20     8339.26     8564.05    147.24 o 
  -1   3  20    38695.78    38180.89    373.90 o 
   2   3  20      387.98      773.09     87.77 o 
  -6   4  20   131964.47   133456.77   1241.97 o 
  -3   4  20   239505.00   235911.25   2048.05 o 
   0   4  20    33168.18    33162.50    358.46 o 
   3   4  20    18597.07    19004.63    243.13 o 
  -8   5  20    15837.97    16110.44    231.38 o 
  -5   5  20    32276.81    31303.83    349.66 o 
  -2   5  20   121799.12   121419.16   1138.80 o 
   1   5  20   348683.34   346612.72   2941.30 o 
   4   5  20    20366.02    20323.01    290.52 o 
 -10   6  20    37902.15    38182.98    534.07 o 
  -7   6  20   153824.64   152950.78   1411.19 o 
  -4   6  20    68819.68    69153.06    697.91 o 
  -1   6  20    26327.76    26410.13    304.87 o 
   2   6  20     3910.61     4218.47    129.93 o 
   5   6  20   138462.83   140021.81   1702.66 o 
 -12   7  20     1103.90     1348.96    139.20 o 
  -9   7  20    37179.66    37316.98    468.80 o 
  -6   7  20    11864.37    12247.39    205.08 o 
  -3   7  20     8585.53     8996.38    182.52 o 
   0   7  20    22730.78    22791.35    292.49 o 
   3   7  20    17291.49    17596.27    319.32 o 
   6   7  20    13084.96    13382.96    335.32 o 
 -14   8  20    15232.45    15443.42    375.60 o 
 -11   8  20    60961.34    60900.66   1045.93 o 
  -8   8  20    34374.39    34916.37    443.49 o 
  -5   8  20     9489.14    10055.01    198.94 o 
  -2   8  20      182.14      460.71     77.43 o 
   1   8  20    40341.25    40230.07    498.12 o 
   4   8  20      226.77      671.80    152.42 o 
   7   8  20     3827.41     4081.53    207.24 o 
 -16   9  20    16302.00    16556.10    484.27 o 
 -13   9  20      500.39      753.91    140.25 o 
 -10   9  20     9061.93     9088.12    224.90 o 
  -7   9  20   112384.05   112308.43   1271.47 o 
  -4   9  20   189314.16   189755.03   1967.54 o 
  -1   9  20     2307.51     2403.21    123.45 o 
   2   9  20      226.04      506.47     97.49 o 
   5   9  20    45851.31    45509.03    762.26 o 
 -15  10  20    16910.32    17125.40    486.63 o 
 -12  10  20    40092.70    41362.76    726.37 o 
  -9  10  20    19794.48    19657.86    336.63 o 
  -6  10  20      192.76      289.34     85.57 o 
  -3  10  20    55117.53    55078.90    746.72 o 
   0  10  20   158665.78   160602.02   2609.79 o 
   3  10  20     9751.33     9102.34    270.31 o 
   6  10  20     3009.04     2818.19    217.68 o 
 -14  11  20    63990.20    64283.02   1126.16 o 
 -11  11  20    22304.15    22126.31    377.11 o 
  -8  11  20    12515.32    13164.49    279.92 o 
  -5  11  20    40247.15    41003.98    615.24 o 
  -2  11  20      788.41     1423.41    193.34 o 
   1  11  20     1043.95     1497.03    177.67 o 
   4  11  20    33326.48    33423.50    640.98 o 
 -13  12  20      852.71     1042.36    134.61 o 
 -10  12  20    73917.23    73500.55   1010.46 o 
  -7  12  20    12040.96    12531.45    300.07 o 
  -4  12  20    10013.84    10120.34    264.68 o 
  -1  12  20     7130.85     7746.39    263.05 o 
   2  12  20     4248.29     4467.74    224.13 o 
 -15  13  20     5353.59     4952.33    386.47 o 
 -12  13  20    32788.88    32917.95    580.14 o 
  -9  13  20    22953.65    22435.92    569.83 o 
  -6  13  20    17784.10    17606.92    379.07 o 
  -3  13  20     2415.21     3206.54    253.57 o 
   0  13  20    36415.74    38005.69    695.10 o 
 -14  14  20     3788.35     3989.77    265.82 o 
 -11  14  20        0.77      203.19    117.33 o 
  -8  14  20    30845.47    30617.63    626.88 o 
  -5  14  20    82499.34    81778.16   1336.38 o 
  -2  14  20     2206.58     2222.67    179.73 o 
 -13  15  20     1203.37     1128.82    202.95 o 
 -10  15  20    30344.80    29899.63    609.27 o 
  -7  15  20     6418.71     6184.97    297.91 o 
  -4  15  20     6596.04     6542.14    286.38 o 
  -9  16  20     1729.67     1763.85    204.70 o 
  -6  16  20    24428.97    24449.40    718.61 o 
   0   0  21     8343.21     7436.05    223.97 o 
   1   1  21     7967.66     7769.36    135.55 o 
  -1   2  21     2510.06     2412.41     81.92 o 
   2   2  21     6164.05     6110.02    132.34 o 
  -3   3  21     6915.14     7220.30    135.57 o 
   0   3  21    45369.54    44009.86    460.33 o 
   3   3  21    29096.18    28610.58    341.11 o 
  -5   4  21     2344.09     2754.29    101.03 o 
  -2   4  21    20747.19    20483.87    249.78 o 
   1   4  21      404.92      531.53     60.69 o 
   4   4  21    12720.97    12704.83    211.54 o 
  -7   5  21      936.86     1215.34     84.62 o 
  -4   5  21    10862.64    10206.71    172.45 o 
  -1   5  21     3577.18     3885.33    112.91 o 
   2   5  21    15575.92    15798.16    219.63 o 
   5   5  21       44.58      142.80     82.67 o 
  -9   6  21     3531.03     3525.68    146.80 o 
  -6   6  21     7158.53     7323.07    157.59 o 
  -3   6  21     8467.24     8385.06    163.24 o 
   0   6  21     7617.39     7663.48    151.79 o 
   3   6  21    27043.11    26830.10    372.11 o 
   6   6  21    17536.89    18175.29    394.93 o 
 -11   7  21    21093.15    21437.45    408.87 o 
  -8   7  21    12063.93    11889.86    217.11 o 
  -5   7  21    24188.38    23578.40    322.71 o 
  -2   7  21      227.70      411.51     66.93 o 
   1   7  21     7951.31     8229.14    182.42 o 
   4   7  21     5571.63     5799.66    198.03 o 
   7   7  21    28162.44    28367.01    569.57 o 
 -13   8  21     1243.09     1528.29    156.58 o 
 -10   8  21    20924.21    20571.77    461.94 o 
  -7   8  21    28494.87    28659.10    376.82 o 
  -4   8  21    11093.88    11254.68    241.14 o 
  -1   8  21    26124.45    25373.38    338.71 o 
   2   8  21     1744.42     1759.98    117.82 o 
   5   8  21     1167.14     1252.83    145.04 o 
   8   8  21     3344.36     2799.95    313.34 o 
 -15   9  21     1483.51     1481.02    174.25 o 
 -12   9  21     4400.55     4637.17    227.42 o 
  -9   9  21      583.05      681.52     94.95 o 
  -6   9  21    22136.31    22139.85    351.11 o 
  -3   9  21     9643.94     9741.70    218.24 o 
   0   9  21    11945.43    12342.95    252.32 o 
   3   9  21     8338.05     8686.88    271.18 o 
   6   9  21      257.41      564.74    137.67 o 
 -14  10  21     4116.52     4059.12    256.25 o 
 -11  10  21     4117.39     4439.30    193.00 o 
  -8  10  21      627.27      757.12    103.48 o 
  -5  10  21        4.33      127.38     93.46 o 
  -2  10  21    28891.64    29247.54    477.01 o 
   1  10  21     5897.14     6208.58    214.62 o 
   4  10  21    16108.69    15578.80    503.03 o 
 -13  11  21    22953.84    23666.91    503.13 o 
 -10  11  21     7297.90     7854.54    232.97 o 
  -7  11  21    14763.80    14901.42    319.24 o 
  -4  11  21    13465.73    13496.85    293.13 o 
  -1  11  21      135.34      320.73    108.48 o 
   2  11  21    33229.18    33683.89    596.24 o 
 -15  12  21    14858.80    14507.98    514.11 o 
 -12  12  21     9005.84     9483.77    295.41 o 
  -9  12  21    13557.64    13053.69    307.48 o 
  -6  12  21     4749.60     4860.17    208.79 o 
  -3  12  21     8568.76     8838.58    284.19 o 
   0  12  21     7296.76     7308.50    260.54 o 
   3  12  21      316.22      303.21    167.77 o 
 -14  13  21     6757.87     7385.16    373.11 o 
 -11  13  21    23374.45    23493.84    445.10 o 
  -8  13  21     5501.91     5579.47    235.59 o 
  -5  13  21    12467.38    13210.58    333.74 o 
  -2  13  21     2015.93     2171.85    180.89 o 
   1  13  21     5029.42     4809.77    248.67 o 
 -13  14  21     7062.49     7044.29    298.12 o 
 -10  14  21    17560.60    18055.44    433.52 o 
  -7  14  21    23797.28    23248.38    480.39 o 
  -4  14  21       43.68       72.48    130.28 o 
  -1  14  21    16528.62    16248.56    498.81 o 
 -12  15  21     9709.83     9329.32    373.71 o 
  -9  15  21      103.94      213.93    140.60 o 
  -6  15  21     9293.66     8845.31    335.62 o 
  -3  15  21    19299.88    19683.08    660.10 o 
  -8  16  21    17592.69    17263.49   1026.22 o 
  -1   1  22   135378.66   132855.47   1215.20 o 
  -3   2  22    32529.95    32390.93    376.67 o 
   0   2  22   104858.52   102681.41    925.48 o 
  -5   3  22   194139.02   192864.73   1893.29 o 
  -2   3  22    28784.34    28387.70    328.04 o 
   1   3  22   127426.35   126328.01   1216.63 o 
  -7   4  22      182.02      437.96     67.21 o 
  -4   4  22     9595.02     9716.01    174.41 o 
  -1   4  22    19135.13    19538.95    254.36 o 
   2   4  22    14004.13    14033.42    210.34 o 
  -9   5  22    82015.66    81380.36    936.81 o 
  -6   5  22    67040.96    66426.85    702.52 o 
  -3   5  22        4.70      373.96     62.58 o 
   0   5  22    22073.61    22398.22    282.79 o 
   3   5  22    19733.58    19997.93    285.88 o 
 -11   6  22       84.83      451.69    117.03 o 
  -8   6  22    11488.84    11556.67    218.27 o 
  -5   6  22   192120.34   188982.50   1844.19 o 
  -2   6  22   231935.33   229748.20   2342.03 o 
   1   6  22      348.08      720.95    102.44 o 
   4   6  22     1124.69     1259.38    119.74 o 
 -13   7  22    41302.13    41792.63    771.33 o 
 -10   7  22   101213.00   101608.73   1353.31 o 
  -7   7  22    21843.41    21679.69    317.98 o 
  -4   7  22    16470.97    16517.88    274.74 o 
  -1   7  22    65037.95    64604.48    757.07 o 
   2   7  22   188223.98   185688.92   2067.13 o 
   5   7  22     5109.66     5251.27    229.58 o 
 -15   8  22     2562.31     3005.34    218.57 o 
 -12   8  22    33868.13    33711.96    624.27 o 
  -9   8  22    11286.90    11712.94    253.92 o 
  -6   8  22    31057.25    31598.62    455.28 o 
  -3   8  22    30072.33    29243.64    488.71 o 
   0   8  22    10648.76    10677.95    208.25 o 
   3   8  22       92.40      368.56     97.15 o 
   6   8  22    56337.77    54409.71    932.57 o 
 -14   9  22    25706.29    24626.48    567.05 o 
 -11   9  22     2627.29     2781.36    174.58 o 
  -8   9  22    46373.91    45761.24    604.27 o 
  -5   9  22      173.43      581.29    125.23 o 
  -2   9  22    10343.41    10333.48    244.59 o 
   1   9  22     2816.53     2950.87    153.29 o 
   4   9  22     2986.39     3353.29    186.19 o 
 -13  10  22     6548.18     7100.92    398.16 o 
 -10  10  22    78982.54    78203.65   1140.64 o 
  -7  10  22    75259.68    74495.43   1019.25 o 
  -4  10  22     8958.13     9136.04    234.84 o 
  -1  10  22      114.45      449.41    105.69 o 
   2  10  22    52983.94    52900.61    973.28 o 
   5  10  22     7310.74     7718.44    337.91 o 
 -15  11  22    12711.93    12454.17    559.33 o 
 -12  11  22     3445.57     3772.47    198.72 o 
  -9  11  22      943.13     1308.20    128.26 o 
  -6  11  22    75024.56    75042.80   1081.60 o 
  -3  11  22   140777.03   139508.41   1729.44 o 
   0  11  22      507.63      795.36    125.51 o 
   3  11  22     1328.74     1324.49    167.49 o 
 -14  12  22     5987.49     6029.31    317.97 o 
 -11  12  22    10310.12    10746.73    283.26 o 
  -8  12  22    32396.19    31947.01    582.40 o 
  -5  12  22     2641.12     2910.38    185.66 o 
  -2  12  22    13104.88    13317.82    348.18 o 
   1  12  22    78064.24    78838.43   1463.73 o 
 -13  13  22    64173.23    63882.68   1084.29 o 
 -10  13  22     6336.65     6621.80    250.03 o 
  -7  13  22      367.04      418.28    126.49 o 
  -4  13  22    20450.57    20694.93    491.90 o 
  -1  13  22     6073.20     6345.56    263.01 o 
 -12  14  22      333.28      444.83    137.70 o 
  -9  14  22    36384.01    36791.39    663.52 o 
  -6  14  22     2605.03     2874.26    225.93 o 
  -3  14  22    23249.01    23667.50    552.08 o 
 -11  15  22    12150.27    12264.45    529.82 o 
  -8  15  22    27787.12    28499.36    776.98 o 
  -5  15  22     1167.79     1077.57    185.66 o 
   0   1  23     6682.36     6575.41    133.05 o 
  -2   2  23    23641.47    23126.34    297.17 o 
   1   2  23     4003.79     4188.23    121.11 o 
  -4   3  23      359.89      491.02     71.81 o 
  -1   3  23       22.95      116.46     57.54 o 
   2   3  23     2820.93     2762.69    111.65 o 
  -6   4  23     6928.01     6800.92    167.12 o 
  -3   4  23    14539.49    13868.60    217.08 o 
   0   4  23     1150.18     1296.48     79.73 o 
   3   4  23      891.16     1153.97     83.98 o 
  -8   5  23    26833.08    27457.18    406.41 o 
  -5   5  23    22235.39    21738.25    305.29 o 
  -2   5  23     4690.34     4555.38    139.95 o 
   1   5  23    35916.29    35356.24    409.01 o 
   4   5  23    12936.22    13389.52    288.21 o 
 -10   6  23     5502.42     5665.88    218.54 o 
  -7   6  23    17727.06    17659.96    303.25 o 
  -4   6  23     4665.23     4543.86    140.01 o 
  -1   6  23     7142.87     7284.38    173.66 o 
   2   6  23     7231.85     7391.19    174.44 o 
   5   6  23    15556.17    15819.05    329.38 o 
 -12   7  23      265.88      -11.02    132.90 o 
  -9   7  23     1950.93     2094.25    143.37 o 
  -6   7  23      823.10      940.66     90.42 o 
  -3   7  23     5636.48     5467.07    168.76 o 
   0   7  23    22359.45    22197.86    319.98 o 
   3   7  23     7787.80     7867.88    221.92 o 
   6   7  23     9451.57     9595.02    338.18 o 
 -14   8  23     4710.98     5215.64    266.52 o 
 -11   8  23    17220.07    17284.57    398.90 o 
  -8   8  23     5011.54     5117.09    186.27 o 
  -5   8  23    11303.95    11281.66    261.66 o 
  -2   8  23     5229.89     5104.50    187.83 o 
   1   8  23     1615.31     1718.04    119.94 o 
   4   8  23    42933.80    43751.18    683.24 o 
   7   8  23    22507.93    22654.75    579.56 o 
 -13   9  23    41160.43    41303.14    803.98 o 
 -10   9  23    28660.14    28796.17    475.12 o 
  -7   9  23     5531.28     5335.71    201.93 o 
  -4   9  23    15291.00    15092.38    330.27 o 
  -1   9  23     1757.51     1919.01    131.39 o 
   2   9  23     1563.82     1742.42    141.47 o 
   5   9  23     1442.11     1495.73    174.21 o 
 -15  10  23     8969.04     8228.41    782.22 o 
 -12  10  23      317.17      320.27    135.38 o 
  -9  10  23    20296.06    20245.13    358.71 o 
  -6  10  23     9091.78     8916.50    254.42 o 
  -3  10  23    10896.44    11410.47    276.61 o 
   0  10  23     9716.79    10599.78    299.45 o 
   3  10  23      422.08      587.18    127.81 o 
 -14  11  23     2433.50     2962.91    244.06 o 
 -11  11  23     1424.43     1527.57    145.40 o 
  -8  11  23      755.37     1082.41    129.38 o 
  -5  11  23    12924.45    12819.92    313.24 o 
  -2  11  23     1186.37     1310.11    144.65 o 
   1  11  23    16899.11    16982.32    498.47 o 
 -13  12  23     3126.25     3012.28    222.86 o 
 -10  12  23    23066.78    22694.75    433.96 o 
  -7  12  23     2758.58     2781.57    176.49 o 
  -4  12  23     1177.03     1366.80    141.82 o 
  -1  12  23    23844.17    23575.84    502.09 o 
   2  12  23     1286.69     1028.11    236.91 o 
 -12  13  23    13635.62    13663.04    368.90 o 
  -9  13  23     1962.84     2248.18    185.20 o 
  -6  13  23    22020.15    22441.64    475.59 o 
  -3  13  23     1596.71     1737.92    173.79 o 
   0  13  23     1471.67     1809.12    236.50 o 
 -11  14  23     1556.61     1711.89    170.37 o 
  -8  14  23     8748.96     8643.17    317.11 o 
  -5  14  23      723.09      802.31    175.62 o 
  -2  14  23    10824.90    10616.14    592.00 o 
 -10  15  23    12394.99    12094.65   1231.33 o 
  -7  15  23      432.31      435.55    233.49 o 
   0   0  24     1229.47     1438.82    131.29 o 
   1   1  24    29105.69    29392.10    357.13 o 
  -1   2  24    31302.78    30937.50    367.56 o 
   2   2  24    60477.90    59237.70    680.07 o 
  -3   3  24   183647.28   180353.44   1709.27 o 
   0   3  24   143553.75   140082.20   1383.50 o 
   3   3  24     2742.12     2985.41    122.50 o 
  -5   4  24     6183.02     6142.51    161.84 o 
  -2   4  24    71044.77    69140.41    791.18 o 
   1   4  24    56182.15    55806.34    604.77 o 
   4   4  24   150504.70   149116.25   1776.64 o 
  -7   5  24     4892.43     5229.91    177.42 o 
  -4   5  24    45051.33    44809.38    522.13 o 
  -1   5  24     8739.04     8946.20    191.14 o 
   2   5  24    96526.77    95928.16   1003.99 o 
   5   5  24      738.59     1289.37    129.00 o 
  -9   6  24    11877.43    12108.20    299.35 o 
  -6   6  24      979.66     1195.63    109.73 o 
  -3   6  24     7855.94     8458.18    194.96 o 
   0   6  24     3984.90     4148.87    149.57 o 
   3   6  24     2160.99     2597.94    172.37 o 
   6   6  24    35449.06    35392.65    682.52 o 
 -11   7  24     1440.26     1782.02    154.08 o 
  -8   7  24   153405.94   153242.36   1969.67 o 
  -5   7  24   104304.32   104118.45   1272.94 o 
  -2   7  24     4088.39     4432.40    175.21 o 
   1   7  24     2767.67     3043.51    137.81 o 
   4   7  24    49050.83    50023.41    710.71 o 
   7   7  24     3159.65     3283.74    222.78 o 
 -13   8  24    42937.82    43450.46    843.44 o 
 -10   8  24     4180.15     4380.95    195.74 o 
  -7   8  24     4302.38     4722.12    204.99 o 
  -4   8  24   127409.83   125610.77   1652.45 o 
  -1   8  24   173983.55   173117.23   2078.45 o 
   2   8  24     1000.05     1094.15    124.97 o 
   5   8  24      281.85      335.81    139.45 o 
 -12   9  24    19048.53    19210.04    518.66 o 
  -9   9  24    31248.77    33072.20    514.13 o 
  -6   9  24    24712.15    24279.34    455.27 o 
  -3   9  24    10128.89    10371.54    283.40 o 
   0   9  24    20016.77    20097.74    396.05 o 
   3   9  24   103306.15   103008.67   1378.01 o 
 -14  10  24     3602.68     3962.82    288.71 o 
 -11  10  24    34859.86    35214.36    626.33 o 
  -8  10  24      648.47      944.89    123.21 o 
  -5  10  24      940.21     1514.69    190.91 o 
  -2  10  24    13167.88    13662.48    308.54 o 
   1  10  24     2692.70     3091.11    185.95 o 
   4  10  24     1715.63     2132.64    197.25 o 
 -13  11  24    33615.48    33502.19    706.65 o 
 -10  11  24     6703.89     6862.08    253.60 o 
  -7  11  24    29121.39    29399.30    517.56 o 
  -4  11  24       45.53      452.98    123.99 o 
  -1  11  24    33525.31    34147.95    612.63 o 
   2  11  24      310.52      433.44    138.10 o 
 -12  12  24      185.63      210.20    148.81 o 
  -9  12  24    59572.68    59965.86    909.01 o 
  -6  12  24    53687.45    53810.92    811.41 o 
  -3  12  24     3060.64     3282.79    208.79 o 
   0  12  24      404.09      822.87    165.38 o 
 -11  13  24    26853.61    25862.87    751.46 o 
  -8  13  24     2146.55     2297.61    189.41 o 
  -5  13  24    28092.90    28411.51    578.53 o 
  -2  13  24    66328.48    67320.41   1190.93 o 
 -10  14  24      481.26      677.18    164.84 o 
  -7  14  24    38814.77    38122.60    734.00 o 
  -4  14  24     8360.46     9080.05    386.92 o 
  -1   1  25     9214.48     8959.70    162.38 o 
  -3   2  25    10833.37    10595.38    201.04 o 
   0   2  25     6770.46     6614.03    157.86 o 
  -5   3  25    31226.13    31065.60    418.61 o 
  -2   3  25     3752.24     3709.92    130.49 o 
   1   3  25    12698.18    12584.67    217.65 o 
  -7   4  25      219.24      339.82     94.42 o 
  -4   4  25      981.56     1045.55     94.55 o 
  -1   4  25     5701.65     5483.46    160.10 o 
   2   4  25     8370.40     8383.23    194.56 o 
  -9   5  25    10281.44    10553.06    281.65 o 
  -6   5  25      926.96     1039.61    106.39 o 
  -3   5  25      111.18      238.20     71.02 o 
   0   5  25     1509.81     1663.84    101.52 o 
   3   5  25      568.77      555.48    107.89 o 
 -11   6  25    36621.55    36959.46    641.29 o 
  -8   6  25    22995.59    23085.88    455.24 o 
  -5   6  25    11583.29    10986.45    282.90 o 
  -2   6  25    22301.44    21327.57    383.30 o 
   1   6  25     1955.82     2130.44    124.43 o 
   4   6  25     1637.29     1792.10    139.07 o 
 -13   7  25     1033.42     1109.01    182.22 o 
 -10   7  25     8280.33     8900.39    299.58 o 
  -7   7  25    13290.58    13151.38    301.29 o 
  -4   7  25    14086.32    13490.85    311.93 o 
  -1   7  25     6001.96     5895.06    198.40 o 
   2   7  25    20450.11    20734.19    361.35 o 
   5   7  25     4835.42     5312.82    232.61 o 
 -12   8  25      350.24      551.94    158.60 o 
  -9   8  25       10.65       54.74    107.42 o 
  -6   8  25     1647.81     1910.65    140.27 o 
  -3   8  25    10323.59    10018.46    276.49 o 
   0   8  25     1880.95     1945.09    139.10 o 
   3   8  25    10323.43    10628.94    301.90 o 
   6   8  25     1925.04     2191.15    239.51 o 
 -14   9  25    30659.58    30354.61   1329.40 o 
 -11   9  25       42.52      163.86    129.92 o 
  -8   9  25    14567.62    14678.62    332.32 o 
  -5   9  25     4588.06     4684.32    205.46 o 
  -2   9  25      373.84      393.97    116.79 o 
   1   9  25    23066.19    23118.37    477.00 o 
   4   9  25     5022.34     4803.64    233.45 o 
 -13  10  25     6548.54     6936.23    321.08 o 
 -10  10  25    19976.77    20062.09    438.31 o 
  -7  10  25     4554.97     4805.84    219.38 o 
  -4  10  25     9386.84     9121.67    266.64 o 
  -1  10  25     6783.64     7196.23    264.85 o 
   2  10  25       75.00      287.08    141.68 o 
 -12  11  25    28969.16    30082.80    692.47 o 
  -9  11  25     7137.69     7172.69    269.83 o 
  -6  11  25    11468.26    11280.17    306.20 o 
  -3  11  25     5014.71     5427.20    228.51 o 
   0  11  25     2313.48     2501.41    181.39 o 
 -11  12  25     6555.40     7033.78    361.92 o 
  -8  12  25    15783.44    15988.62    398.06 o 
  -5  12  25       80.59      103.53    124.34 o 
  -2  12  25    16947.08    16760.56    492.47 o 
 -10  13  25        2.89       64.38    132.86 o 
  -7  13  25    10870.24    11159.55    344.36 o 
  -4  13  25    18570.88    18946.92    480.28 o 
  -1  13  25      274.13      321.54    401.92 o 
  -9  14  25    21939.24    22075.59   1197.06 o 
  -6  14  25      729.58      617.54    238.32 o 
   0   1  26    68931.36    67170.61    740.85 o 
  -2   2  26    66249.92    64686.34    704.22 o 
   1   2  26      251.41      554.54    108.87 o 
  -4   3  26    23189.39    22806.86    343.09 o 
  -1   3  26    25964.18    25559.54    369.91 o 
   2   3  26        6.84      238.27     86.99 o 
  -6   4  26   129748.39   128283.84   1568.85 o 
  -3   4  26    88565.41    86486.96   1058.10 o 
   0   4  26     8301.67     8870.09    204.16 o 
   3   4  26    27615.07    27478.00    443.43 o 
  -8   5  26       83.16      350.19    111.70 o 
  -5   5  26     9386.55     9704.54    224.45 o 
  -2   5  26   116370.32   114006.40   1398.36 o 
   1   5  26   151953.81   149155.42   1693.14 o 
   4   5  26      360.44      457.52    125.17 o 
 -10   6  26    25710.17    26800.28    560.74 o 
  -7   6  26    68052.34    68750.80   1177.79 o 
  -4   6  26     1653.06     2213.17    167.25 o 
  -1   6  26    39048.11    38854.32    598.79 o 
   2   6  26    15510.63    15552.59    314.40 o 
   5   6  26    80731.60    82639.63   1253.40 o 
 -12   7  26      176.88      396.09    183.71 o 
  -9   7  26     5866.88     5966.38    260.28 o 
  -6   7  26        2.72      239.78    102.57 o 
  -3   7  26     2706.20     3624.07    350.67 o 
   0   7  26     2581.84     2981.32    145.31 o 
   3   7  26    37654.14    36570.45    573.65 o 
   6   7  26     8030.54     7927.84    349.05 o 
 -11   8  26    71899.18    70654.60   1157.00 o 
  -8   8  26    15610.92    16286.24    420.98 o 
  -5   8  26     5195.98     5255.01    228.99 o 
  -2   8  26    10878.90    10667.46    285.23 o 
   1   8  26    34542.63    34605.54    594.02 o 
   4   8  26     1350.07     1397.17    170.48 o 
 -13   9  26      197.69      345.81    190.16 o 
 -10   9  26      986.25     1387.79    161.59 o 
  -7   9  26   129722.05   129323.04   1850.56 o 
  -4   9  26    84436.84    84077.59   1153.41 o 
  -1   9  26      749.26      926.80    132.65 o 
   2   9  26     3765.45     4351.69    252.14 o 
 -12  10  26    29878.22    30403.21    747.69 o 
  -9  10  26     9937.87    10849.65    315.54 o 
  -6  10  26      123.46      573.65    129.32 o 
  -3  10  26    60035.05    59611.64    878.42 o 
   0  10  26   102454.66   101793.41   1664.13 o 
   3  10  26     1332.19     1130.46    204.65 o 
 -11  11  26     2638.99     2595.22    238.20 o 
  -8  11  26     5346.31     5911.43    243.25 o 
  -5  11  26    23072.82    22726.79    451.17 o 
  -2  11  26      214.60      610.54    156.98 o 
   1  11  26     2274.63     2824.97    271.70 o 
 -10  12  26    31564.81    32647.50    669.05 o 
  -7  12  26     1769.63     2042.27    179.28 o 
  -4  12  26    13914.28    14272.14    357.99 o 
  -1  12  26     4312.30     4165.78    261.46 o 
  -9  13  26    13118.52    13946.72    470.31 o 
  -6  13  26    12779.53    12914.43    407.02 o 
  -3  13  26     3231.69     3297.11    342.39 o 
   0   0  27        9.65        4.81     93.69 o 
   1   1  27     6085.06     6262.78    178.41 o 
  -1   2  27     4496.17     4137.24    152.84 o 
   2   2  27     5453.99     5256.94    189.11 o 
  -3   3  27    11808.12    11608.10    255.67 o 
   0   3  27    26225.67    25534.13    407.24 o 
   3   3  27     9459.12     9635.99    245.57 o 
  -5   4  27     6122.74     6428.64    217.88 o 
  -2   4  27    13498.06    12970.86    277.60 o 
   1   4  27     2680.07     2898.04    149.76 o 
   4   4  27    15612.58    16119.41    391.82 o 
  -7   5  27     1012.82     1153.21    133.50 o 
  -4   5  27    10368.80     9667.11    264.03 o 
  -1   5  27     4424.22     4475.12    173.89 o 
   2   5  27     7044.74     7112.15    224.34 o 
   5   5  27      363.49      589.50    151.02 o 
  -9   6  27      119.30      203.03    127.74 o 
  -6   6  27     2525.17     2855.06    175.19 o 
  -3   6  27     1405.37     1620.96    137.22 o 
   0   6  27      319.75      588.50    107.42 o 
   3   6  27    22302.52    22082.72    439.37 o 
   6   6  27     9192.79     9155.10    342.45 o 
 -11   7  27     4662.81     5034.65    267.69 o 
  -8   7  27    25654.39    24936.72    476.96 o 
  -5   7  27    14486.95    13416.53    352.32 o 
  -2   7  27      484.97      532.57    123.47 o 
   1   7  27     4107.23     4204.90    192.20 o 
   4   7  27      678.35      988.52    146.42 o 
 -13   8  27        4.96     -175.91    237.32 o 
 -10   8  27    31455.82    31273.67    615.97 o 
  -7   8  27     8539.52     8542.37    299.02 o 
  -4   8  27    19629.58    19437.38    423.40 o 
  -1   8  27    19949.76    19868.37    414.00 o 
   2   8  27      900.30      843.83    145.68 o 
   5   8  27     1222.48     1252.55    304.28 o 
 -12   9  27       94.67       -4.99    155.68 o 
  -9   9  27       33.32      145.76    129.28 o 
  -6   9  27    22642.44    22929.33    473.52 o 
  -3   9  27     2766.37     2910.40    178.38 o 
   0   9  27     9219.41     9380.03    308.89 o 
   3   9  27     2517.92     3040.64    239.85 o 
 -11  10  27    11869.70    12192.17    434.53 o 
  -8  10  27      373.25      441.56    154.07 o 
  -5  10  27     2400.40     2453.43    175.68 o 
  -2  10  27    23973.12    23763.01    473.71 o 
   1  10  27      198.95      294.72    144.47 o 
 -10  11  27       26.42      221.94    167.71 o 
  -7  11  27    18778.89    18517.75    405.85 o 
  -4  11  27     6201.00     6838.50    268.94 o 
  -1  11  27     1844.68     2109.01    205.56 o 
  -9  12  27    21737.83    21967.30    547.99 o 
  -6  12  27     1081.11     1419.18    168.22 o 
  -3  12  27    10055.14    10239.56    428.53 o 
  -8  13  27       81.39      109.43    251.21 o 
  -5  13  27    12018.66    12449.65    800.08 o 
  -1   1  28    59905.64    58653.96    703.87 o 
  -3   2  28    20854.21    20859.04    372.87 o 
   0   2  28    70752.64    68243.59    924.82 o 
  -5   3  28    77063.85    76840.30   1001.27 o 
  -2   3  28      283.42      422.18    100.58 o 
   1   3  28    67133.20    64578.64    866.21 o 
  -7   4  28     3894.11     3971.69    198.44 o 
  -4   4  28     4466.62     4775.81    209.49 o 
  -1   4  28     8865.68     9170.99    246.97 o 
   2   4  28     1231.46     1749.17    134.58 o 
  -9   5  28    86503.50    85338.46   1357.09 o 
  -6   5  28    32400.51    32779.98    546.88 o 
  -3   5  28     2812.40     3134.24    166.72 o 
   0   5  28    30849.55    31088.39    539.67 o 
   3   5  28    15052.71    15240.48    368.15 o 
 -11   6  28     1332.48     1415.47    181.41 o 
  -8   6  28        3.58      422.02    195.76 o 
  -5   6  28   141338.19   138762.09   1892.36 o 
  -2   6  28    87933.12    88199.78   1265.99 o 
   1   6  28       76.91      140.18    107.13 o 
   4   6  28     6692.31     6909.85    275.44 o 
 -10   7  28    46005.38    47332.92    787.41 o 
  -7   7  28      186.63      407.78    132.46 o 
  -4   7  28     2802.61     2935.00    194.06 o 
  -1   7  28    78190.80    77078.13   1064.43 o 
   2   7  28    86165.47    86761.58   1315.30 o 
   5   7  28     1402.91     2016.96    218.08 o 
 -12   8  28    15387.22    15366.81    508.76 o 
  -9   8  28     2206.40     2259.80    194.42 o 
  -6   8  28    15023.64    15190.49    407.24 o 
  -3   8  28     2915.61     3349.59    190.64 o 
   0   8  28    14429.06    15203.97    396.40 o 
   3   8  28      510.87     1149.96    198.67 o 
 -11   9  28      332.92      431.15    189.01 o 
  -8   9  28    10379.49    10773.63    348.86 o 
  -5   9  28     9077.66     9629.48    312.75 o 
  -2   9  28    11761.58    12221.87    344.06 o 
   1   9  28        0.18       23.99    142.68 o 
 -10  10  28    81512.41    83740.48   1691.38 o 
  -7  10  28    23095.87    23061.31    532.04 o 
  -4  10  28     3448.79     4034.99    217.40 o 
  -1  10  28    19068.52    18863.16    508.81 o 
  -9  11  28      759.88     1019.07    191.00 o 
  -6  11  28    78129.00    80426.02   1259.30 o 
  -3  11  28    73321.30    74223.39   1248.78 o 
   0  11  28      291.18      126.32    447.86 o 
  -8  12  28    16251.04    16240.98    579.52 o 
  -5  12  28      311.50      580.83    148.17 o 
   0   1  29     7097.26     7345.98    225.06 o 
  -2   2  29    15986.86    15082.52    341.99 o 
   1   2  29     4990.03     4919.82    195.46 o 
  -4   3  29       27.07      248.15    107.01 o 
  -1   3  29      312.54      432.82    100.40 o 
   2   3  29      177.07      401.31    102.71 o 
  -6   4  29    16993.25    17297.88    378.28 o 
  -3   4  29    17604.05    17697.06    371.42 o 
   0   4  29      772.81      899.89    124.25 o 
   3   4  29      442.47      533.01    123.29 o 
  -8   5  29    28636.62    28117.97    563.00 o 
  -5   5  29     8713.16     8854.29    305.69 o 
  -2   5  29    14268.31    13900.79    315.97 o 
   1   5  29    27490.59    27067.88    485.07 o 
   4   5  29     1724.44     2220.87    189.95 o 
 -10   6  29      189.24      380.03    157.81 o 
  -7   6  29     5070.38     5218.78    263.76 o 
  -4   6  29    14742.06    14484.08    358.83 o 
  -1   6  29     7320.52     7250.41    251.06 o 
   2   6  29     3561.79     3730.14    217.51 o 
   5   6  29     4616.44     4750.99    253.51 o 
 -12   7  29     1131.09     1745.75    631.69 o 
  -9   7  29     5374.04     5542.14    264.84 o 
  -6   7  29     1502.61     1585.91    167.36 o 
  -3   7  29     1321.35     1265.99    158.09 o 
   0   7  29    22047.12    21885.23    451.76 o 
   3   7  29     7312.09     7510.06    317.71 o 
 -11   8  29    15933.16    15575.38    601.01 o 
  -8   8  29     1318.32     1571.76    188.35 o 
  -5   8  29    13739.24    13666.11    408.84 o 
  -2   8  29     3070.98     3219.28    199.97 o 
   1   8  29     1381.39     1312.47    196.00 o 
 -10   9  29     2006.10     2497.34    212.70 o 
  -7   9  29    22210.85    22441.43    550.99 o 
  -4   9  29     8735.47     8773.61    301.12 o 
  -1   9  29     4984.45     4912.20    260.04 o 
   2   9  29     2435.83     2821.64    327.29 o 
  -9  10  29    20221.02    21261.63    563.83 o 
  -6  10  29     1628.65     1784.22    184.41 o 
  -3  10  29    16071.12    16604.64    396.23 o 
   0  10  29     6096.12     6698.67    555.15 o 
  -8  11  29     2328.33     2251.16    210.58 o 
  -5  11  29    11898.69    11942.95    373.14 o 
  -2  11  29      133.28      140.09    224.69 o 
  -7  12  29       12.61      688.98    597.12 o 
   0   0  30     7792.73     7884.30    536.34 o 
   1   1  30    14213.94    14461.35    322.08 o 
  -1   2  30    23598.30    23018.00    405.56 o 
   2   2  30    41717.45    41160.13    620.04 o 
  -3   3  30   143131.56   141217.69   1907.19 o 
   0   3  30    67344.80    66689.52    963.84 o 
   3   3  30       20.51      114.60    109.43 o 
  -5   4  30     1589.40     1754.43    157.66 o 
  -2   4  30    30906.06    30408.99    511.29 o 
   1   4  30    45234.45    45711.00    747.08 o 
   4   4  30    46349.12    46649.55    778.69 o 
  -7   5  30      719.96     1114.60    165.20 o 
  -4   5  30    10390.92    11403.78    365.67 o 
  -1   5  30     2255.59     2464.17    170.28 o 
   2   5  30    76821.61    76568.13   1105.91 o 
   5   5  30        8.65      358.93    142.77 o 
  -9   6  30     8123.40     8355.20    322.27 o 
  -6   6  30        5.43      213.10    144.04 o 
  -3   6  30    17901.91    17661.50    438.72 o 
   0   6  30     9242.59     9445.16    310.15 o 
   3   6  30     1530.32     1883.85    192.92 o 
 -11   7  30     3095.34     3777.40    358.75 o 
  -8   7  30   122391.52   124188.61   2109.60 o 
  -5   7  30    46877.30    48136.18    862.24 o 
  -2   7  30      158.84      407.23    134.68 o 
   1   7  30    15308.50    15212.28    444.45 o 
   4   7  30    36566.24    33526.19   3014.69 o 
 -10   8  30      369.92      624.87    161.61 o 
  -7   8  30       87.71      282.62    161.98 o 
  -4   8  30   109872.66   109004.64   2041.85 o 
  -1   8  30    62279.37    62963.73   1033.18 o 
   2   8  30     2664.48     3341.32    253.39 o 
  -9   9  30    12768.35    13100.24    452.07 o 
  -6   9  30     3470.45     3583.90    241.11 o 
  -3   9  30     4834.12     4982.04    250.54 o 
   0   9  30    15241.42    14927.23    456.27 o 
  -8  10  30      966.41     1096.93    205.33 o 
  -5  10  30      728.68      842.41    165.73 o 
  -2  10  30     1061.18     1217.11    181.95 o 
  -7  11  30     3840.77     3092.87    595.35 o 
  -4  11  30    12656.35    13050.44    865.15 o 
  -1   1  31     7538.26     7468.73    277.96 o 
  -3   2  31     7220.40     7393.80    273.20 o 
   0   2  31    10284.31     9769.73    275.32 o 
  -5   3  31    15752.40    15880.09    345.66 o 
  -2   3  31    15964.37    15321.94    370.89 o 
   1   3  31    20450.02    19817.43    400.69 o 
  -7   4  31       19.14      177.65    132.58 o 
  -4   4  31        5.15      182.17    119.96 o 
  -1   4  31     1128.60     1189.00    142.83 o 
   2   4  31    24695.66    23681.68    462.45 o 
  -9   5  31    19215.74    19892.62    472.11 o 
  -6   5  31      296.44      418.44    154.16 o 
  -3   5  31     2669.05     2876.87    192.68 o 
   0   5  31      770.50     1117.16    145.96 o 
   3   5  31       95.21      135.62    139.33 o 
  -8   6  31     3861.12     3727.77    261.85 o 
  -5   6  31    22060.32    20743.59    480.29 o 
  -2   6  31    13848.53    14220.29    402.47 o 
   1   6  31      533.30      368.24    138.38 o 
   4   6  31     2714.23     2844.39    253.78 o 
 -10   7  31     1982.58     2351.96    315.35 o 
  -7   7  31    15157.25    14821.08    445.52 o 
  -4   7  31     3803.44     3749.76    238.55 o 
  -1   7  31    16697.34    16977.71    437.42 o 
   2   7  31    12839.40    13503.73    471.06 o 
  -9   8  31      420.99      525.60    222.52 o 
  -6   8  31       33.02       36.54    151.46 o 
  -3   8  31    11263.35    10964.86    358.93 o 
   0   8  31     2779.59     2984.30    225.15 o 
  -8   9  31    13443.62    14057.46    497.70 o 
  -5   9  31      660.60      858.32    177.92 o 
  -2   9  31     4086.04     4181.80    248.51 o 
  -7  10  31       36.95       94.21    251.68 o 
  -4  10  31    17751.91    17693.44    529.44 o 
   0   1  32    58978.57    58030.52    916.06 o 
  -2   2  32    17208.41    17293.24    404.28 o 
   1   2  32    18720.25    19255.87    397.53 o 
  -4   3  32    18539.58    18883.43    431.76 o 
  -1   3  32    26990.76    27033.19    505.48 o 
   2   3  32      260.57      835.29    199.60 o 
  -6   4  32   121819.77   122350.70   1872.28 o 
  -3   4  32    45038.38    44745.60    787.62 o 
   0   4  32      459.66      565.27    134.15 o 
   3   4  32    20144.98    19912.45    547.37 o 
  -8   5  32     1903.45     2458.30    219.44 o 
  -5   5  32      772.84     1061.85    175.93 o 
  -2   5  32    88866.71    89199.56   1417.92 o 
   1   5  32    45271.25    45664.98    772.45 o 
   4   5  32     5590.87     6087.09    338.14 o 
  -7   6  32    18653.88    19052.95    552.60 o 
  -4   6  32     3054.01     3412.57    249.85 o 
  -1   6  32    40211.78    40986.05    791.48 o 
   2   6  32     9054.08     9353.49    367.95 o 
  -6   7  32     4492.96     4862.11    282.88 o 
  -3   7  32      926.73     1076.95    178.28 o 
   0   7  32     1806.45     2190.15    216.09 o 
  -8   8  32    12972.22    12699.15    560.57 o 
  -5   8  32      146.79      552.98    164.64 o 
  -2   8  32    21794.82    21542.38    512.28 o 
  -4   9  32    41506.01    40004.26    928.51 o 
   0   0  33    18579.28    18714.28   1067.60 o 
   1   1  33     1979.10     2372.68    206.56 o 
  -1   2  33     2579.73     2566.99    218.69 o 
   2   2  33      453.48      484.17    149.44 o 
  -3   3  33    24899.02    24819.62    512.34 o 
   0   3  33    13116.92    13393.42    338.04 o 
   3   3  33      528.88      707.02    171.60 o 
  -5   4  33    16067.29    15747.96    424.31 o 
  -2   4  33     7162.80     7380.72    330.16 o 
   1   4  33     6199.19     6016.16    264.29 o 
   4   4  33     9033.38     9697.18    454.09 o 
  -7   5  33       10.92       20.19    151.98 o 
  -4   5  33     2358.22     2584.68    216.52 o 
  -1   5  33    16095.95    15721.30    397.90 o 
   2   5  33     7526.24     8094.38    353.99 o 
  -6   6  33     3456.80     3818.54    254.81 o 
  -3   6  33       11.98      242.45    143.64 o 
   0   6  33     1834.80     1911.78    202.43 o 
  -5   7  33     1199.66     1236.35    197.29 o 
  -2   7  33     3502.79     3402.11    254.57 o 
  -4   8  33    19363.99    18974.82    594.60 o 
  -1   1  34    15176.54    15998.05    453.66 o 
  -3   2  34     6161.61     6211.60    305.38 o 
   0   2  34    46768.94    46755.11    866.61 o 
  -5   3  34    15692.64    16045.05    450.25 o 
  -2   3  34    30412.27    30518.45    625.94 o 
   1   3  34    51331.23    51403.75    920.30 o 
  -7   4  34    10139.74     8497.63    581.46 o 
  -4   4  34     8356.19     7935.71    338.94 o 
  -1   4  34     1516.98     1856.86    193.41 o 
   2   4  34    10653.16    10829.39    382.21 o 
  -6   5  34    14438.75    14356.48    482.73 o 
  -3   5  34     3516.89     4070.00    302.57 o 
   0   5  34    28304.48    28305.49    600.13 o 
  -5   6  34    96155.80    94797.60   1682.38 o 
  -2   6  34    21403.35    21912.29    546.71 o 
  -4   7  34     4486.08     3947.59    448.88 o 
   0   1  35     4926.50     5205.19    325.64 o 
  -2   2  35     4303.60     4116.19    267.34 o 
   1   2  35    14399.41    15008.85    439.80 o 
  -4   3  35     1135.91     1033.41    182.50 o 
  -1   3  35     1171.79     1169.65    206.15 o 
   2   3  35      279.28      231.47    182.32 o 
  -3   4  35     2996.32     3244.92    262.87 o 
   0   4  35      206.53      510.77    157.11 o 
  -2   5  35    16089.99    15434.54    642.52 o 
   0   0  36    34397.61    34817.58   1397.66 o 
   1   1  36     4937.38     5159.29    380.45 o 
  -1   2  36    13288.40    12752.12    537.64 o 
                                                 
